# Supplementary material for: ﻿A revision of Chrysso O. Pickard-Cambridge, 1882 sensu lato (Araneae, Theridiidae)
Source: Zookeys. 2026 Jan 9;1266:193–218. doi: 10.3897/zookeys.1266.172838 (PMC12811754; doi:10.3897/zookeys.1266.172838)
Supplement: XML Treatment for Chrysso [file zookeys.1266.172838-treatment1.xml]

<!DOCTYPE tp:taxon-treatment
  PUBLIC "-//TaxonX//DTD Taxonomic Treatment Publishing DTD v0 20100105//EN" "tax-treatment-NSO.dtd">
<tp:taxon-treatment xmlns:tp="http://www.plazi.org/taxpub"><tp:treatment-meta><kwd-group><label>Taxon classification</label><kwd>
                <named-content content-type="kingdom">Animalia</named-content>
              </kwd><kwd>
                <named-content content-type="order">Araneae</named-content>
              </kwd><kwd>
                <named-content content-type="family">Theridiidae</named-content>
              </kwd></kwd-group><mixed-citation publication-type="journal"><person-group><name><surname>Hu</surname><given-names>Changhao</given-names></name><name><surname>Zhong</surname><given-names>Rui</given-names></name><name><surname>Liu</surname><given-names>Jie</given-names></name><name><surname>Li</surname><given-names>Zichang</given-names></name></person-group><article-title>﻿A revision of <italic><tp:taxon-name><tp:taxon-name-part taxon-name-part-type="genus" reg="Chrysso">Chrysso</tp:taxon-name-part></tp:taxon-name></italic> O. Pickard-Cambridge, 1882 <italic>sensu lato</italic> (<tp:taxon-name><tp:taxon-name-part taxon-name-part-type="order">Araneae</tp:taxon-name-part></tp:taxon-name>, <tp:taxon-name><tp:taxon-name-part taxon-name-part-type="family">Theridiidae</tp:taxon-name-part></tp:taxon-name>)</article-title><source>Zookeys</source><day>09</day><month>01</month><year>2026</year><volume>1266</volume><fpage>193</fpage><lpage>218</lpage><pub-id pub-id-type="doi">10.3897/zookeys.1266.172838</pub-id></mixed-citation></tp:treatment-meta><tp:nomenclature><label>﻿Genus</label><tp:taxon-name><object-id xmlns:xlink="http://www.w3.org/1999/xlink" content-type="arpha" xlink:type="simple">0BECD2CA-07F3-5F2B-97AA-F096614D651F</object-id>
              <tp:taxon-name-part taxon-name-part-type="genus" reg="Chrysso">Chrysso</tp:taxon-name-part>
            </tp:taxon-name><tp:taxon-authority>O. Pickard-Cambridge, 1882</tp:taxon-authority><tp:nomenclature-citation-list><tp:nomenclature-citation><tp:taxon-name>
                  <tp:taxon-name-part taxon-name-part-type="genus" reg="Chrysso">Chrysso</tp:taxon-name-part></tp:taxon-name><comment>: O. Pickard-Cambridge, 1882: 429.</comment></tp:nomenclature-citation><tp:nomenclature-citation><tp:taxon-name>
                  <tp:taxon-name-part taxon-name-part-type="genus" reg="Arctachaea">Arctachaea</tp:taxon-name-part></tp:taxon-name><comment>: Levi, 1957: 102 (synonym by <xref ref-type="bibr" rid="B14">Levi and Levi 1962</xref>: 16).</comment></tp:nomenclature-citation><tp:nomenclature-citation><tp:taxon-name>
                  <tp:taxon-name-part taxon-name-part-type="genus" reg="Argyria">Argyria</tp:taxon-name-part></tp:taxon-name><comment>: Yaginuma, 1957: 11 (synonym by <xref ref-type="bibr" rid="B14">Levi and Levi 1962</xref>: 16).</comment></tp:nomenclature-citation><tp:nomenclature-citation><tp:taxon-name>
                  <tp:taxon-name-part taxon-name-part-type="genus" reg="Argyroaster">Argyroaster</tp:taxon-name-part></tp:taxon-name><comment>: Yaginuma, 1958: 37 (synonym by <xref ref-type="bibr" rid="B14">Levi and Levi 1962</xref>: 16).</comment></tp:nomenclature-citation></tp:nomenclature-citation-list></tp:nomenclature><tp:treatment-sec sec-type="type species" id="SECID0ERCAE"><title>Type species.</title><p><italic><tp:taxon-name><tp:taxon-name-part taxon-name-part-type="genus" reg="Chrysso">Chrysso</tp:taxon-name-part> <tp:taxon-name-part taxon-name-part-type="species" reg="albomaculata">albomaculata</tp:taxon-name-part></tp:taxon-name></italic> O. Pickard-Cambridge, 1882 from the Americas.</p></tp:treatment-sec><tp:treatment-sec sec-type="remarks" id="SECID0ECDAE"><title>Remarks.</title><p>The morphology of the copulatory organs in “<italic><tp:taxon-name><tp:taxon-name-part taxon-name-part-type="genus" reg="Chrysso">Chrysso</tp:taxon-name-part></tp:taxon-name></italic>” species is highly variable. Therefore, we choose the type species, <italic><tp:taxon-name><tp:taxon-name-part taxon-name-part-type="genus" reg="Chrysso">Chr.</tp:taxon-name-part> <tp:taxon-name-part taxon-name-part-type="species" reg="albomaculata">albomaculata</tp:taxon-name-part></tp:taxon-name></italic>, along with eight morphologically similar species from North and South America as the true <italic><tp:taxon-name><tp:taxon-name-part taxon-name-part-type="genus" reg="Chrysso">Chrysso</tp:taxon-name-part></tp:taxon-name></italic>: <italic><tp:taxon-name><tp:taxon-name-part taxon-name-part-type="genus" reg="Chrysso">Chr.</tp:taxon-name-part> <tp:taxon-name-part taxon-name-part-type="species" reg="albomaculata">albomaculata</tp:taxon-name-part></tp:taxon-name></italic> O. Pickard-Cambridge, 1882, <italic><tp:taxon-name><tp:taxon-name-part taxon-name-part-type="genus" reg="Chrysso">Chr.</tp:taxon-name-part> <tp:taxon-name-part taxon-name-part-type="species" reg="diplosticha">diplosticha</tp:taxon-name-part></tp:taxon-name></italic> Chamberlin &amp; Ivie, 1936, <italic><tp:taxon-name><tp:taxon-name-part taxon-name-part-type="genus" reg="Chrysso">Chr.</tp:taxon-name-part> <tp:taxon-name-part taxon-name-part-type="species" reg="huanuco">huanuco</tp:taxon-name-part></tp:taxon-name></italic> Levi, 1957, <italic><tp:taxon-name><tp:taxon-name-part taxon-name-part-type="genus" reg="Chrysso">Chr.</tp:taxon-name-part> <tp:taxon-name-part taxon-name-part-type="species" reg="indicifera">indicifera</tp:taxon-name-part></tp:taxon-name></italic> Chamberlin &amp; Ivie, 1936, <italic><tp:taxon-name><tp:taxon-name-part taxon-name-part-type="genus" reg="Chrysso">Chr.</tp:taxon-name-part> <tp:taxon-name-part taxon-name-part-type="species" reg="mariae">mariae</tp:taxon-name-part></tp:taxon-name></italic> Levi, 1957, <italic><tp:taxon-name><tp:taxon-name-part taxon-name-part-type="genus" reg="Chrysso">Chr.</tp:taxon-name-part> <tp:taxon-name-part taxon-name-part-type="species" reg="sulcata">sulcata</tp:taxon-name-part></tp:taxon-name></italic> (Keyserling, 1884), <italic><tp:taxon-name><tp:taxon-name-part taxon-name-part-type="genus" reg="Chrysso">Chr.</tp:taxon-name-part> <tp:taxon-name-part taxon-name-part-type="species" reg="vallensis">vallensis</tp:taxon-name-part></tp:taxon-name></italic> Levi, 1957, and <italic><tp:taxon-name><tp:taxon-name-part taxon-name-part-type="genus" reg="Chrysso">Chr.</tp:taxon-name-part> <tp:taxon-name-part taxon-name-part-type="species" reg="vexabilis">vexabilis</tp:taxon-name-part></tp:taxon-name></italic> Keyserling, 1884.</p></tp:treatment-sec><tp:treatment-sec sec-type="diagnosis" id="SECID0EZGAE"><title>Diagnosis.</title><p>We provide the diagnostic characteristics of the true <italic><tp:taxon-name><tp:taxon-name-part taxon-name-part-type="genus" reg="Chrysso">Chrysso</tp:taxon-name-part></tp:taxon-name></italic> in the current paper. The true <italic><tp:taxon-name><tp:taxon-name-part taxon-name-part-type="genus" reg="Chrysso">Chrysso</tp:taxon-name-part></tp:taxon-name></italic> (figs 1–7, 9, 11, 13, 15, 21–31, 34, 35 in <xref ref-type="bibr" rid="B12">Levi 1957</xref>; figs 7, 8, 12 in <xref ref-type="bibr" rid="B5">Buckup and Marques 1996</xref>) can be distinguished from other theridiid genera by the following combination of characteristics: (1) opisthosoma longer than wide or high, posterior part extending beyond spinnerets; (2) median apophysis almost as large as tegular apophysis; (3) embolus arising from prolateral part of embolic base and retrolaterally elongating, then curved in clockwise direction; (4) copulatory ducts sac-like; and (5) spermathecae spherical.</p></tp:treatment-sec><ref-list><ref id="B14"><mixed-citation xmlns:xlink="http://www.w3.org/1999/xlink" xlink:type="simple"><person-group><name name-style="western"><surname>Levi</surname><given-names>HW</given-names></name><name name-style="western"><surname>Levi</surname><given-names>LR</given-names></name></person-group> (<year>1962</year>) The genera of the spider family <tp:taxon-name><tp:taxon-name-part taxon-name-part-type="family">Theridiidae</tp:taxon-name-part></tp:taxon-name>. Bulletin of the Museum of Comparative Zoology 127(1): 1–71 [pls 1–14].</mixed-citation></ref><ref id="B12"><mixed-citation xmlns:xlink="http://www.w3.org/1999/xlink" xlink:type="simple"><person-group><name name-style="western"><surname>Levi</surname><given-names>HW</given-names></name></person-group> (<year>1957</year>) <article-title>The spider genera <italic><tp:taxon-name><tp:taxon-name-part taxon-name-part-type="genus">Chrysso</tp:taxon-name-part></tp:taxon-name></italic> and <italic><tp:taxon-name><tp:taxon-name-part taxon-name-part-type="genus">Tidarren</tp:taxon-name-part></tp:taxon-name></italic> in America.</article-title><source>Journal of the New York Entomological Society</source><volume>63</volume>: <fpage>59</fpage>–<lpage>81</lpage>.</mixed-citation></ref><ref id="B5"><mixed-citation xmlns:xlink="http://www.w3.org/1999/xlink" xlink:type="simple"><person-group><name name-style="western"><surname>Buckup</surname><given-names>EH</given-names></name><name name-style="western"><surname>Marques</surname><given-names>MAL</given-names></name></person-group> (<year>1996</year>) <article-title>Descrições, transferências e novas sinonímias em <tp:taxon-name><tp:taxon-name-part taxon-name-part-type="family">Theridiidae</tp:taxon-name-part></tp:taxon-name> (<tp:taxon-name><tp:taxon-name-part taxon-name-part-type="order">Araneae</tp:taxon-name-part></tp:taxon-name>). Iheringia.</article-title><source>Série Zoologia</source><volume>81</volume>: <fpage>45</fpage>–<lpage>62</lpage>.</mixed-citation></ref></ref-list></tp:taxon-treatment>
