# Supplementary material for: ﻿A revision of Chrysso O. Pickard-Cambridge, 1882 sensu lato (Araneae, Theridiidae)
Source: Zookeys. 2026 Jan 9;1266:193–218. doi: 10.3897/zookeys.1266.172838 (PMC12811754; doi:10.3897/zookeys.1266.172838)
Supplement: XML Treatment for Megama [file zookeys.1266.172838-treatment2.xml]

<!DOCTYPE tp:taxon-treatment
  PUBLIC "-//TaxonX//DTD Taxonomic Treatment Publishing DTD v0 20100105//EN" "tax-treatment-NSO.dtd">
<tp:taxon-treatment xmlns:tp="http://www.plazi.org/taxpub"><tp:treatment-meta><kwd-group><label>Taxon classification</label><kwd>
                <named-content content-type="kingdom">Animalia</named-content>
              </kwd><kwd>
                <named-content content-type="order">Araneae</named-content>
              </kwd><kwd>
                <named-content content-type="family">Theridiidae</named-content>
              </kwd></kwd-group><mixed-citation publication-type="journal"><person-group><name><surname>Hu</surname><given-names>Changhao</given-names></name><name><surname>Zhong</surname><given-names>Rui</given-names></name><name><surname>Liu</surname><given-names>Jie</given-names></name><name><surname>Li</surname><given-names>Zichang</given-names></name></person-group><article-title>﻿A revision of <italic><tp:taxon-name><tp:taxon-name-part taxon-name-part-type="genus" reg="Chrysso">Chrysso</tp:taxon-name-part></tp:taxon-name></italic> O. Pickard-Cambridge, 1882 <italic>sensu lato</italic> (<tp:taxon-name><tp:taxon-name-part taxon-name-part-type="order">Araneae</tp:taxon-name-part></tp:taxon-name>, <tp:taxon-name><tp:taxon-name-part taxon-name-part-type="family">Theridiidae</tp:taxon-name-part></tp:taxon-name>)</article-title><source>Zookeys</source><day>09</day><month>01</month><year>2026</year><volume>1266</volume><fpage>193</fpage><lpage>218</lpage><pub-id pub-id-type="doi">10.3897/zookeys.1266.172838</pub-id></mixed-citation></tp:treatment-meta><tp:nomenclature><label>﻿Genus</label><tp:taxon-name><object-id xmlns:xlink="http://www.w3.org/1999/xlink" content-type="arpha" xlink:type="simple">07CF519C-4AD1-5030-B553-3E2A3CED2834</object-id>
              <tp:taxon-name-part taxon-name-part-type="genus" reg="Megama">Megama</tp:taxon-name-part>
              <object-id xmlns:xlink="http://www.w3.org/1999/xlink" content-type="zoobank" xlink:type="simple">https://zoobank.org/82B6D88D-7A6B-43FA-8E98-47238318928C</object-id>
            </tp:taxon-name><tp:taxon-status xmlns:xlink="http://www.w3.org/1999/xlink" xlink:type="simple">gen. nov.</tp:taxon-status></tp:nomenclature><tp:treatment-sec sec-type="type species" id="SECID0EZIAE"><title>Type species.</title><p><italic><tp:taxon-name><tp:taxon-name-part taxon-name-part-type="genus" reg="Megama">Megama</tp:taxon-name-part> <tp:taxon-name-part taxon-name-part-type="species" reg="decimaculata">decimaculata</tp:taxon-name-part></tp:taxon-name></italic> sp. nov. from China.</p></tp:treatment-sec><tp:treatment-sec sec-type="etymology" id="SECID0EKJAE"><title>Etymology.</title><p>The generic name is a combination of the Greek word <italic>mega</italic> (large) and <italic>ma</italic> (abbreviation of median apophysis), referring to the large median apophysis of this new genus. The gender is feminine.</p></tp:treatment-sec><tp:treatment-sec sec-type="diagnosis" id="SECID0EUJAE"><title>Diagnosis.</title><p>Members of the genus <italic><tp:taxon-name><tp:taxon-name-part taxon-name-part-type="genus" reg="Megama">Megama</tp:taxon-name-part></tp:taxon-name></italic> gen. nov. can be distinguished from the true <italic><tp:taxon-name><tp:taxon-name-part taxon-name-part-type="genus" reg="Chrysso">Chrysso</tp:taxon-name-part></tp:taxon-name></italic> (cf. Figs <xref ref-type="fig" rid="F1">1</xref>–<xref ref-type="fig" rid="F3">3</xref> and figs 1–7, 9, 11, 13, 15, 21–31, 34, 35 in <xref ref-type="bibr" rid="B12">Levi 1957</xref>; figs 7, 8, 12 in <xref ref-type="bibr" rid="B5">Buckup and Marques 1996</xref>) by: (1) median apophysis posteriorly elongating, with a thin and long dorsal part almost as long as ventral part (vs median apophysis triangular, without elongation); (2) tegular apophysis tiny, almost 1/5–1/3 of the median apophysis (vs almost as large as median apophysis); (3) embolus relatively shorter than bulb, with a pointed embolic projection (vs relatively longer than bulb, lacking embolic projection); (4) copulatory ducts tube-like (vs sac-like); and (5) spermathecae longer than wide or wider than long (vs spherical).</p><fig id="F1" position="float" orientation="portrait"><object-id xmlns:xlink="http://www.w3.org/1999/xlink" content-type="doi" xlink:type="simple">10.3897/zookeys.1266.172838.figure1</object-id><object-id xmlns:xlink="http://www.w3.org/1999/xlink" content-type="arpha" xlink:type="simple">E43F134E-76A2-599E-99FA-CA60D7EAE536</object-id><label>Figure 1.</label><caption><p>Left male palp of <italic><tp:taxon-name><tp:taxon-name-part taxon-name-part-type="genus" reg="Megama">Megama</tp:taxon-name-part> <tp:taxon-name-part taxon-name-part-type="species" reg="decimaculata">decimaculata</tp:taxon-name-part></tp:taxon-name></italic> sp. nov. <bold>A.</bold> Prolateral view; <bold>B.</bold> Ventral view; <bold>C.</bold> Retrolateral view; <bold>D.</bold> Cymbium, ventral view; <bold>E.</bold> Expanded bulb, apical view. Abbreviations: C = conductor; <abbrev xmlns:xlink="http://www.w3.org/1999/xlink" xlink:title="cymbial hood" id="ABBRID0EVLAE" xlink:type="simple">Ch</abbrev> = cymbial hood; E = embolus; <abbrev xmlns:xlink="http://www.w3.org/1999/xlink" xlink:title="embolic projection" id="ABBRID0EZLAE" xlink:type="simple">EP</abbrev> = embolic projection; <abbrev xmlns:xlink="http://www.w3.org/1999/xlink" xlink:title="median apophysis" id="ABBRID0E4LAE" xlink:type="simple">MA</abbrev> = median apophysis; <abbrev xmlns:xlink="http://www.w3.org/1999/xlink" xlink:title="subtegulum" id="ABBRID0EBMAE" xlink:type="simple">ST</abbrev> = subtegulum; T = tegulum; <abbrev xmlns:xlink="http://www.w3.org/1999/xlink" xlink:title="tegular apophysis" id="ABBRID0EFMAE" xlink:type="simple">TA</abbrev> = tegular apophysis; <abbrev xmlns:xlink="http://www.w3.org/1999/xlink" xlink:title="trichobothria" id="ABBRID0EJMAE" xlink:type="simple">Tb</abbrev> = trichobothria; <abbrev xmlns:xlink="http://www.w3.org/1999/xlink" xlink:title="tarsal organ" id="ABBRID0ENMAE" xlink:type="simple">TO</abbrev> = tarsal organ. Scale bars: 0.1 mm.</p></caption><graphic xmlns:xlink="http://www.w3.org/1999/xlink" xlink:href="zookeys-1266-193_article-172838__-g001.jpg" position="float" orientation="portrait" xlink:type="simple" id="oo_1508722.jpg"><uri content-type="original_file" xlink:type="simple">https://binary.pensoft.net/fig/1508722</uri></graphic></fig><fig id="F2" position="float" orientation="portrait"><object-id xmlns:xlink="http://www.w3.org/1999/xlink" content-type="doi" xlink:type="simple">10.3897/zookeys.1266.172838.figure2</object-id><object-id xmlns:xlink="http://www.w3.org/1999/xlink" content-type="arpha" xlink:type="simple">90CFE527-E2E6-5E01-B8BE-F9CB2C5EACB5</object-id><label>Figure 2.</label><caption><p>Left male palp of <italic><tp:taxon-name><tp:taxon-name-part taxon-name-part-type="genus" reg="Megama">Megama</tp:taxon-name-part> <tp:taxon-name-part taxon-name-part-type="species" reg="bimaculata">bimaculata</tp:taxon-name-part></tp:taxon-name></italic> (Yoshida, 1998), comb. nov. <bold>A.</bold> Prolateral view; <bold>B.</bold> Ventral view; <bold>C.</bold> Retrolateral view; <bold>D.</bold> Cymbium, ventral view; <bold>E.</bold> Expanded bulb, apical view. Abbreviations: C = conductor; <abbrev xmlns:xlink="http://www.w3.org/1999/xlink" xlink:title="cymbial hood" id="ABBRID0ETNAE" xlink:type="simple">Ch</abbrev> = cymbial hood; E = embolus; <abbrev xmlns:xlink="http://www.w3.org/1999/xlink" xlink:title="embolic projection" id="ABBRID0EXNAE" xlink:type="simple">EP</abbrev> = embolic projection; <abbrev xmlns:xlink="http://www.w3.org/1999/xlink" xlink:title="median apophysis" id="ABBRID0E2NAE" xlink:type="simple">MA</abbrev> = median apophysis; <abbrev xmlns:xlink="http://www.w3.org/1999/xlink" xlink:title="subtegulum" id="ABBRID0E6NAE" xlink:type="simple">ST</abbrev> = subtegulum; T = tegulum; <abbrev xmlns:xlink="http://www.w3.org/1999/xlink" xlink:title="tegular apophysis" id="ABBRID0EDOAE" xlink:type="simple">TA</abbrev> = tegular apophysis; <abbrev xmlns:xlink="http://www.w3.org/1999/xlink" xlink:title="trichobothria" id="ABBRID0EHOAE" xlink:type="simple">Tb</abbrev> = trichobothria; <abbrev xmlns:xlink="http://www.w3.org/1999/xlink" xlink:title="tarsal organ" id="ABBRID0ELOAE" xlink:type="simple">TO</abbrev> = tarsal organ. Scale bars: 0.1 mm.</p></caption><graphic xmlns:xlink="http://www.w3.org/1999/xlink" xlink:href="zookeys-1266-193_article-172838__-g002.jpg" position="float" orientation="portrait" xlink:type="simple" id="oo_1508723.jpg"><uri content-type="original_file" xlink:type="simple">https://binary.pensoft.net/fig/1508723</uri></graphic></fig><fig id="F3" position="float" orientation="portrait"><object-id xmlns:xlink="http://www.w3.org/1999/xlink" content-type="doi" xlink:type="simple">10.3897/zookeys.1266.172838.figure3</object-id><object-id xmlns:xlink="http://www.w3.org/1999/xlink" content-type="arpha" xlink:type="simple">C0FF6A3D-78BF-5A0D-A960-2E30D4FB81CE</object-id><label>Figure 3.</label><caption><p>Female genitalia of <italic><tp:taxon-name><tp:taxon-name-part taxon-name-part-type="genus" reg="Megama">Megama</tp:taxon-name-part></tp:taxon-name></italic> spp. <bold>A, B.</bold><italic><tp:taxon-name><tp:taxon-name-part taxon-name-part-type="genus" reg="Megama">Meg.</tp:taxon-name-part> <tp:taxon-name-part taxon-name-part-type="species" reg="decimaculata">decimaculata</tp:taxon-name-part></tp:taxon-name></italic> sp. nov.; <bold>C, D.</bold><italic><tp:taxon-name><tp:taxon-name-part taxon-name-part-type="genus" reg="Megama">Meg.</tp:taxon-name-part> <tp:taxon-name-part taxon-name-part-type="species" reg="bimaculata">bimaculata</tp:taxon-name-part></tp:taxon-name></italic> (Yoshida, 1998), comb. nov.; <bold>A, C.</bold> Epigyne, ventral view; <bold>B, D.</bold> Vulva, dorsal view. Abbreviations: <abbrev xmlns:xlink="http://www.w3.org/1999/xlink" xlink:title="copulatory opening" id="ABBRID0EBQAE" xlink:type="simple">CO</abbrev> = copulatory opening; <abbrev xmlns:xlink="http://www.w3.org/1999/xlink" xlink:title="copulatory duct" id="ABBRID0EFQAE" xlink:type="simple">CD</abbrev> = copulatory duct; <abbrev xmlns:xlink="http://www.w3.org/1999/xlink" xlink:title="fertilization duct" id="ABBRID0EJQAE" xlink:type="simple">FD</abbrev> = fertilization duct; S = spermatheca. Scale bars: 0.1 mm.</p></caption><graphic xmlns:xlink="http://www.w3.org/1999/xlink" xlink:href="zookeys-1266-193_article-172838__-g003.jpg" position="float" orientation="portrait" xlink:type="simple" id="oo_1508724.jpg"><uri content-type="original_file" xlink:type="simple">https://binary.pensoft.net/fig/1508724</uri></graphic></fig></tp:treatment-sec><tp:treatment-sec sec-type="description" id="SECID0ESQAE"><title>Description.</title><p><bold><italic>Habitus</italic></bold> (Fig. <xref ref-type="fig" rid="F4">4</xref>): male total length 1.48–1.88, female 1.80–3.20. Habitus generally light yellow. Carapace oval. Sternum triangular. Chelicerae with two promarginal teeth, without retromarginal teeth. Leg formula 1423. Retrolateral part of patella of legs with apophysis. Opisthosoma oval, posterior part extending beyond spinnerets; dorsal part of opisthosoma with black spots. Colulus or colular setae absent.</p><fig id="F4" position="float" orientation="portrait"><object-id xmlns:xlink="http://www.w3.org/1999/xlink" content-type="doi" xlink:type="simple">10.3897/zookeys.1266.172838.figure4</object-id><object-id xmlns:xlink="http://www.w3.org/1999/xlink" content-type="arpha" xlink:type="simple">3B7EF742-959A-5ABD-BC59-55294BC06EC6</object-id><label>Figure 4.</label><caption><p>Habitus of <italic><tp:taxon-name><tp:taxon-name-part taxon-name-part-type="genus" reg="Megama">Megama</tp:taxon-name-part></tp:taxon-name></italic> spp. <bold>A, E, I.</bold> Male of <italic><tp:taxon-name><tp:taxon-name-part taxon-name-part-type="genus" reg="Megama">Meg.</tp:taxon-name-part> <tp:taxon-name-part taxon-name-part-type="species" reg="decimaculata">decimaculata</tp:taxon-name-part></tp:taxon-name></italic> sp. nov.; <bold>B, F, J.</bold> Female of <italic><tp:taxon-name><tp:taxon-name-part taxon-name-part-type="genus" reg="Megama">Meg.</tp:taxon-name-part> <tp:taxon-name-part taxon-name-part-type="species" reg="decimaculata">decimaculata</tp:taxon-name-part></tp:taxon-name></italic> sp. nov.; <bold>C, G, K.</bold> Male of <italic><tp:taxon-name><tp:taxon-name-part taxon-name-part-type="genus" reg="Megama">Meg.</tp:taxon-name-part> <tp:taxon-name-part taxon-name-part-type="species" reg="bimaculata">bimaculata</tp:taxon-name-part></tp:taxon-name></italic> (Yoshida, 1998), comb. nov.; <bold>D, H, L.</bold> Female of <italic><tp:taxon-name><tp:taxon-name-part taxon-name-part-type="genus" reg="Megama">Meg.</tp:taxon-name-part> <tp:taxon-name-part taxon-name-part-type="species" reg="bimaculata">bimaculata</tp:taxon-name-part></tp:taxon-name></italic> (Yoshida, 1998), comb. nov.; <bold>A–D.</bold> Dorsal view; <bold>E–H.</bold> Ventral view; <bold>I–L.</bold> Lateral view. Scale bars: 0.5 mm.</p></caption><graphic xmlns:xlink="http://www.w3.org/1999/xlink" xlink:href="zookeys-1266-193_article-172838__-g004.jpg" position="float" orientation="portrait" xlink:type="simple" id="oo_1508725.jpg"><uri content-type="original_file" xlink:type="simple">https://binary.pensoft.net/fig/1508725</uri></graphic></fig><p><bold><italic>Male palp</italic></bold> (Figs <xref ref-type="fig" rid="F1">1</xref>, <xref ref-type="fig" rid="F2">2</xref>): tibia almost half the length of cymbium, basal retrolateral part with two trichobothria. Cymbium longer than wide, with the basal part narrowest; cymbial hood longer than 1/4 length of cymbium, with curved apical part; tarsal organ larger than setal sockets. Subtegulum and tegulum with prolateral part shorter than retrolateral part. Median apophysis with triangular ventral part, and long dorsal part almost as long as ventral part. Tegular apophysis tiny, almost 1/5–1/3 of the median apophysis. Conductor cow-ear-like, connecting with tegulum via membrane. Embolus with a pointed projection; embolic tip curved in anticlockwise direction.</p><p><bold><italic>Epigyne</italic></bold> (Fig. <xref ref-type="fig" rid="F3">3</xref>): epigyne slightly sclerotized. Copulatory ducts tube-like, thinner than spermathecae. Spermathecae oval. Fertilization ducts curved, arising from posterior part of spermathecae.</p></tp:treatment-sec><tp:treatment-sec sec-type="Composition" id="SECID0EJUAE"><title>Composition.</title><p><italic><tp:taxon-name><tp:taxon-name-part taxon-name-part-type="genus" reg="Megama">Megama</tp:taxon-name-part> <tp:taxon-name-part taxon-name-part-type="species" reg="decimaculata">decimaculata</tp:taxon-name-part></tp:taxon-name></italic> sp. nov. and <italic><tp:taxon-name><tp:taxon-name-part taxon-name-part-type="genus" reg="Megama">Meg.</tp:taxon-name-part> <tp:taxon-name-part taxon-name-part-type="species" reg="bimaculata">bimaculata</tp:taxon-name-part></tp:taxon-name></italic> (Yoshida, 1998), comb. nov.</p></tp:treatment-sec><tp:treatment-sec sec-type="distribution" id="SECID0EFVAE"><title>Distribution.</title><p>China, Japan.</p></tp:treatment-sec><ref-list><ref id="B12"><mixed-citation xmlns:xlink="http://www.w3.org/1999/xlink" xlink:type="simple"><person-group><name name-style="western"><surname>Levi</surname><given-names>HW</given-names></name></person-group> (<year>1957</year>) <article-title>The spider genera <italic><tp:taxon-name><tp:taxon-name-part taxon-name-part-type="genus">Chrysso</tp:taxon-name-part></tp:taxon-name></italic> and <italic><tp:taxon-name><tp:taxon-name-part taxon-name-part-type="genus">Tidarren</tp:taxon-name-part></tp:taxon-name></italic> in America.</article-title><source>Journal of the New York Entomological Society</source><volume>63</volume>: <fpage>59</fpage>–<lpage>81</lpage>.</mixed-citation></ref><ref id="B5"><mixed-citation xmlns:xlink="http://www.w3.org/1999/xlink" xlink:type="simple"><person-group><name name-style="western"><surname>Buckup</surname><given-names>EH</given-names></name><name name-style="western"><surname>Marques</surname><given-names>MAL</given-names></name></person-group> (<year>1996</year>) <article-title>Descrições, transferências e novas sinonímias em <tp:taxon-name><tp:taxon-name-part taxon-name-part-type="family">Theridiidae</tp:taxon-name-part></tp:taxon-name> (<tp:taxon-name><tp:taxon-name-part taxon-name-part-type="order">Araneae</tp:taxon-name-part></tp:taxon-name>). Iheringia.</article-title><source>Série Zoologia</source><volume>81</volume>: <fpage>45</fpage>–<lpage>62</lpage>.</mixed-citation></ref></ref-list></tp:taxon-treatment>
