# Supplementary material for: ﻿A revision of Chrysso O. Pickard-Cambridge, 1882 sensu lato (Araneae, Theridiidae)
Source: Zookeys. 2026 Jan 9;1266:193–218. doi: 10.3897/zookeys.1266.172838 (PMC12811754; doi:10.3897/zookeys.1266.172838)
Supplement: XML Treatment for Megama decimaculata [file zookeys.1266.172838-treatment3.xml]

<!DOCTYPE tp:taxon-treatment
  PUBLIC "-//TaxonX//DTD Taxonomic Treatment Publishing DTD v0 20100105//EN" "tax-treatment-NSO.dtd">
<tp:taxon-treatment xmlns:tp="http://www.plazi.org/taxpub"><tp:treatment-meta><kwd-group><label>Taxon classification</label><kwd>
                <named-content content-type="kingdom">Animalia</named-content>
              </kwd><kwd>
                <named-content content-type="order">Araneae</named-content>
              </kwd><kwd>
                <named-content content-type="family">Theridiidae</named-content>
              </kwd></kwd-group><mixed-citation publication-type="journal"><person-group><name><surname>Hu</surname><given-names>Changhao</given-names></name><name><surname>Zhong</surname><given-names>Rui</given-names></name><name><surname>Liu</surname><given-names>Jie</given-names></name><name><surname>Li</surname><given-names>Zichang</given-names></name></person-group><article-title>﻿A revision of <italic><tp:taxon-name><tp:taxon-name-part taxon-name-part-type="genus" reg="Chrysso">Chrysso</tp:taxon-name-part></tp:taxon-name></italic> O. Pickard-Cambridge, 1882 <italic>sensu lato</italic> (<tp:taxon-name><tp:taxon-name-part taxon-name-part-type="order">Araneae</tp:taxon-name-part></tp:taxon-name>, <tp:taxon-name><tp:taxon-name-part taxon-name-part-type="family">Theridiidae</tp:taxon-name-part></tp:taxon-name>)</article-title><source>Zookeys</source><day>09</day><month>01</month><year>2026</year><volume>1266</volume><fpage>193</fpage><lpage>218</lpage><pub-id pub-id-type="doi">10.3897/zookeys.1266.172838</pub-id></mixed-citation></tp:treatment-meta><tp:nomenclature><label>﻿</label><tp:taxon-name><object-id xmlns:xlink="http://www.w3.org/1999/xlink" content-type="arpha" xlink:type="simple">03F29F4B-AD23-504A-8987-313BE9D8AD8A</object-id>
              <tp:taxon-name-part taxon-name-part-type="genus" reg="Megama">Megama</tp:taxon-name-part>
              <tp:taxon-name-part taxon-name-part-type="species" reg="decimaculata">decimaculata</tp:taxon-name-part>
              <object-id xmlns:xlink="http://www.w3.org/1999/xlink" content-type="zoobank" xlink:type="simple">https://zoobank.org/1490F466-5D1D-4CFE-B24A-FC30654FFA97</object-id>
            </tp:taxon-name><tp:taxon-status xmlns:xlink="http://www.w3.org/1999/xlink" xlink:type="simple">sp. nov.</tp:taxon-status><xref ref-type="fig" rid="F1">Figs 1</xref><xref ref-type="fig" rid="F3">, 3A, B</xref><xref ref-type="fig" rid="F4">, 4A, B, E, F, I, J</xref></tp:nomenclature><tp:treatment-sec sec-type="type material" id="SECID0E6WAE"><title>Type material.</title><p><bold><italic>Holotype</italic></bold> male (QZMS05450): China – Hubei Province • Enshi Tujia and Miao Autonomous Prefecture, Xuan’en County, Qizimeishan National Nature Reserve, Chunmuying Town, Huoshaobao; <named-content xmlns:xlink="http://www.w3.org/1999/xlink" content-type="dwc:verbatimCoordinates" xlink:type="simple"><named-content content-type="geo-json" specific-use="{&#34;type&#34;:&#34;Point&#34;,&#34;coordinates&#34;:[109.756500,30.024200]}" id="NCID0ENXAE" xlink:type="simple">30.0242°N, 109.7565°E</named-content></named-content>; elev. 1919 m; 1 June 2024; C.H. Hu and M. Wei leg. <bold><italic>Paratypes</italic></bold> 1 male, 6 females (QZMS05451–05457): same data as for holotype.</p></tp:treatment-sec><tp:treatment-sec sec-type="etymology" id="SECID0EVXAE"><title>Etymology.</title><p>The specific name is a combination of the Latin prefix <italic>deci</italic>- (ten) and the Latin adjective <italic>maculatus</italic> (with spots), referring to the 10 black spots on the dorsal opisthosoma.</p></tp:treatment-sec><tp:treatment-sec sec-type="diagnosis" id="SECID0E6XAE"><title>Diagnosis.</title><p><italic><tp:taxon-name><tp:taxon-name-part taxon-name-part-type="genus" reg="Megama">Megama</tp:taxon-name-part> <tp:taxon-name-part taxon-name-part-type="species" reg="decimaculata">decimaculata</tp:taxon-name-part></tp:taxon-name></italic> sp. nov. can be distinguished from <italic><tp:taxon-name><tp:taxon-name-part taxon-name-part-type="genus" reg="Megama">Meg.</tp:taxon-name-part> <tp:taxon-name-part taxon-name-part-type="species" reg="bimaculata">bimaculata</tp:taxon-name-part></tp:taxon-name></italic> (Yoshida, 1998), comb. nov. (cf. Figs <xref ref-type="fig" rid="F1">1</xref>, <xref ref-type="fig" rid="F3">3A, B</xref> and Figs <xref ref-type="fig" rid="F2">2</xref>, <xref ref-type="fig" rid="F3">3C, D</xref>) by: (1) median apophysis almost 2/3 the length of bulb, prolateral angle of median apophysis pointed (vs median apophysis almost 1/3 the length of bulb, prolateral angle of median apophysis rounded with rough surface); (2) embolic tip pointing to 12 o’clock direction in ventral view (vs 10 o’clock direction); (3) copulatory ducts long and obvious (vs very short, unobvious); and (4) spermathecae longer than wide (vs wider than long).</p></tp:treatment-sec><tp:treatment-sec sec-type="description" id="SECID0ELZAE"><title>Description.</title><p><bold>Male</bold>: total length 1.88; carapace length 0.86, width 0.74; opisthosoma length 1.00, width 0.77; eye diameters: <abbrev xmlns:xlink="http://www.w3.org/1999/xlink" xlink:title="anterior median eye" id="ABBRID0ETZAE" xlink:type="simple">AME</abbrev> 0.06, <abbrev xmlns:xlink="http://www.w3.org/1999/xlink" xlink:title="anterior lateral eye" id="ABBRID0EXZAE" xlink:type="simple">ALE</abbrev> 0.06, <abbrev xmlns:xlink="http://www.w3.org/1999/xlink" xlink:title="posterior median eye" id="ABBRID0E2ZAE" xlink:type="simple">PME</abbrev> 0.07, <abbrev xmlns:xlink="http://www.w3.org/1999/xlink" xlink:title="posterior lateral eye" id="ABBRID0E6ZAE" xlink:type="simple">PLE</abbrev> 0.07; eye interdistances: <abbrev xmlns:xlink="http://www.w3.org/1999/xlink" xlink:title="anterior median eye" id="ABBRID0ED1AE" xlink:type="simple">AME</abbrev>–<abbrev xmlns:xlink="http://www.w3.org/1999/xlink" xlink:title="anterior median eye" id="ABBRID0EH1AE" xlink:type="simple">AME</abbrev> 0.09, <abbrev xmlns:xlink="http://www.w3.org/1999/xlink" xlink:title="anterior lateral eye" id="ABBRID0EL1AE" xlink:type="simple">ALE</abbrev>–<abbrev xmlns:xlink="http://www.w3.org/1999/xlink" xlink:title="anterior median eye" id="ABBRID0EP1AE" xlink:type="simple">AME</abbrev> 0.04, <abbrev xmlns:xlink="http://www.w3.org/1999/xlink" xlink:title="posterior median eye" id="ABBRID0ET1AE" xlink:type="simple">PME</abbrev>–<abbrev xmlns:xlink="http://www.w3.org/1999/xlink" xlink:title="posterior median eye" id="ABBRID0EX1AE" xlink:type="simple">PME</abbrev> 0.10, <abbrev xmlns:xlink="http://www.w3.org/1999/xlink" xlink:title="posterior lateral eye" id="ABBRID0E21AE" xlink:type="simple">PLE</abbrev>–<abbrev xmlns:xlink="http://www.w3.org/1999/xlink" xlink:title="posterior median eye" id="ABBRID0E61AE" xlink:type="simple">PME</abbrev> 0.07, <abbrev xmlns:xlink="http://www.w3.org/1999/xlink" xlink:title="anterior median eye" id="ABBRID0ED2AE" xlink:type="simple">AME</abbrev>–<abbrev xmlns:xlink="http://www.w3.org/1999/xlink" xlink:title="posterior median eye" id="ABBRID0EH2AE" xlink:type="simple">PME</abbrev> 0.06, <abbrev xmlns:xlink="http://www.w3.org/1999/xlink" xlink:title="anterior lateral eye" id="ABBRID0EL2AE" xlink:type="simple">ALE</abbrev>–<abbrev xmlns:xlink="http://www.w3.org/1999/xlink" xlink:title="posterior lateral eye" id="ABBRID0EP2AE" xlink:type="simple">PLE</abbrev> 0.01; leg measurements: I 5.98 (1.70, 0.31, 1.53, 1.84, 0.60), II 3.53 (1.06, 0.25, 0.81, 0.95, 0.46), III 2.31 (0.72, 0.20, 0.46, 0.60, 0.33), IV 3.56 (1.09, 0.22, 0.87, 0.96, 0.42).</p><p><bold><italic>Palp</italic></bold> (Fig. <xref ref-type="fig" rid="F1">1</xref>): median apophysis triangular, with long dorsal part almost as long as ventral part. Tegular apophysis tiny, almost 1/5 of the median apophysis. Embolic tip pointing to 12 o’clock direction. Other characters as in generic description.</p><p><bold><italic>Colouration in ethanol</italic></bold> (Fig. <xref ref-type="fig" rid="F4">4A, E, I</xref>): carapace laterally with black markings. Distal part of patella, tibia, and metatarsus of legs with black spots. Dorsal opisthosoma with five pairs black spots. Other characters as in generic description.</p><p><bold>Female</bold>: total length 3.20; carapace length 1.14, width 1.05; opisthosoma length 1.97, width 1.52; eye diameters: <abbrev xmlns:xlink="http://www.w3.org/1999/xlink" xlink:title="anterior median eye" id="ABBRID0EN3AE" xlink:type="simple">AME</abbrev> 0.05, <abbrev xmlns:xlink="http://www.w3.org/1999/xlink" xlink:title="anterior lateral eye" id="ABBRID0ER3AE" xlink:type="simple">ALE</abbrev> 0.06, <abbrev xmlns:xlink="http://www.w3.org/1999/xlink" xlink:title="posterior median eye" id="ABBRID0EV3AE" xlink:type="simple">PME</abbrev> 0.06, <abbrev xmlns:xlink="http://www.w3.org/1999/xlink" xlink:title="posterior lateral eye" id="ABBRID0EZ3AE" xlink:type="simple">PLE</abbrev> 0.06; eye interdistances: <abbrev xmlns:xlink="http://www.w3.org/1999/xlink" xlink:title="anterior median eye" id="ABBRID0E43AE" xlink:type="simple">AME</abbrev>–<abbrev xmlns:xlink="http://www.w3.org/1999/xlink" xlink:title="anterior median eye" id="ABBRID0EB4AE" xlink:type="simple">AME</abbrev> 0.12, <abbrev xmlns:xlink="http://www.w3.org/1999/xlink" xlink:title="anterior lateral eye" id="ABBRID0EF4AE" xlink:type="simple">ALE</abbrev>–<abbrev xmlns:xlink="http://www.w3.org/1999/xlink" xlink:title="anterior median eye" id="ABBRID0EJ4AE" xlink:type="simple">AME</abbrev> 0.05, <abbrev xmlns:xlink="http://www.w3.org/1999/xlink" xlink:title="posterior median eye" id="ABBRID0EN4AE" xlink:type="simple">PME</abbrev>–<abbrev xmlns:xlink="http://www.w3.org/1999/xlink" xlink:title="posterior median eye" id="ABBRID0ER4AE" xlink:type="simple">PME</abbrev> 0.10, <abbrev xmlns:xlink="http://www.w3.org/1999/xlink" xlink:title="posterior lateral eye" id="ABBRID0EV4AE" xlink:type="simple">PLE</abbrev>–<abbrev xmlns:xlink="http://www.w3.org/1999/xlink" xlink:title="posterior median eye" id="ABBRID0EZ4AE" xlink:type="simple">PME</abbrev> 0.07, <abbrev xmlns:xlink="http://www.w3.org/1999/xlink" xlink:title="anterior median eye" id="ABBRID0E44AE" xlink:type="simple">AME</abbrev>–<abbrev xmlns:xlink="http://www.w3.org/1999/xlink" xlink:title="posterior median eye" id="ABBRID0EB5AE" xlink:type="simple">PME</abbrev> 0.07, <abbrev xmlns:xlink="http://www.w3.org/1999/xlink" xlink:title="anterior lateral eye" id="ABBRID0EF5AE" xlink:type="simple">ALE</abbrev>–<abbrev xmlns:xlink="http://www.w3.org/1999/xlink" xlink:title="posterior lateral eye" id="ABBRID0EJ5AE" xlink:type="simple">PLE</abbrev> 0.01; leg measurements: I 8.82 (2.63, 0.37, 2.25, 2.84, 0.73), II 4.91 (1.62, 0.26, 1.06, 1.40, 0.57), III 3.11 (0.96, 0.30, 0.60, 0.81, 0.44), IV 5.69 (1.80, 0.34, 1.35, 1.62, 0.58).</p><p><bold><italic>Epigyne</italic></bold> (Fig. <xref ref-type="fig" rid="F3">3A, B</xref>): epigyne medially with septum. Copulatory ducts thick and long, almost as long as spermathecae. Spermathecae anteriorly located. Other characters as in generic description.</p><p><bold><italic>Colouration in ethanol</italic></bold> (Fig. <xref ref-type="fig" rid="F4">4B, F, J</xref>): as in male, but carapace generally light yellow, dorsal part of opisthosoma with white and yellow patches.</p></tp:treatment-sec><tp:treatment-sec sec-type="distribution" id="SECID0ED6AE"><title>Distribution.</title><p>Known only from the type locality (China: Hubei).</p></tp:treatment-sec><tp:treatment-sec><!--Section generated to contain objects referenced in tp:taxon-treatment.--><fig id="F1" position="float" orientation="portrait"><object-id xmlns:xlink="http://www.w3.org/1999/xlink" content-type="doi" xlink:type="simple">10.3897/zookeys.1266.172838.figure1</object-id><object-id xmlns:xlink="http://www.w3.org/1999/xlink" content-type="arpha" xlink:type="simple">E43F134E-76A2-599E-99FA-CA60D7EAE536</object-id><label>Figure 1.</label><caption><p>Left male palp of <italic><tp:taxon-name><tp:taxon-name-part taxon-name-part-type="genus" reg="Megama">Megama</tp:taxon-name-part> <tp:taxon-name-part taxon-name-part-type="species" reg="decimaculata">decimaculata</tp:taxon-name-part></tp:taxon-name></italic> sp. nov. <bold>A.</bold> Prolateral view; <bold>B.</bold> Ventral view; <bold>C.</bold> Retrolateral view; <bold>D.</bold> Cymbium, ventral view; <bold>E.</bold> Expanded bulb, apical view. Abbreviations: C = conductor; <abbrev xmlns:xlink="http://www.w3.org/1999/xlink" xlink:title="cymbial hood" id="ABBRID0EVLAE" xlink:type="simple">Ch</abbrev> = cymbial hood; E = embolus; <abbrev xmlns:xlink="http://www.w3.org/1999/xlink" xlink:title="embolic projection" id="ABBRID0EZLAE" xlink:type="simple">EP</abbrev> = embolic projection; <abbrev xmlns:xlink="http://www.w3.org/1999/xlink" xlink:title="median apophysis" id="ABBRID0E4LAE" xlink:type="simple">MA</abbrev> = median apophysis; <abbrev xmlns:xlink="http://www.w3.org/1999/xlink" xlink:title="subtegulum" id="ABBRID0EBMAE" xlink:type="simple">ST</abbrev> = subtegulum; T = tegulum; <abbrev xmlns:xlink="http://www.w3.org/1999/xlink" xlink:title="tegular apophysis" id="ABBRID0EFMAE" xlink:type="simple">TA</abbrev> = tegular apophysis; <abbrev xmlns:xlink="http://www.w3.org/1999/xlink" xlink:title="trichobothria" id="ABBRID0EJMAE" xlink:type="simple">Tb</abbrev> = trichobothria; <abbrev xmlns:xlink="http://www.w3.org/1999/xlink" xlink:title="tarsal organ" id="ABBRID0ENMAE" xlink:type="simple">TO</abbrev> = tarsal organ. Scale bars: 0.1 mm.</p></caption><graphic xmlns:xlink="http://www.w3.org/1999/xlink" xlink:href="zookeys-1266-193_article-172838__-g001.jpg" position="float" orientation="portrait" xlink:type="simple" id="oo_1508722.jpg"><uri content-type="original_file" xlink:type="simple">https://binary.pensoft.net/fig/1508722</uri></graphic></fig><fig id="F3" position="float" orientation="portrait"><object-id xmlns:xlink="http://www.w3.org/1999/xlink" content-type="doi" xlink:type="simple">10.3897/zookeys.1266.172838.figure3</object-id><object-id xmlns:xlink="http://www.w3.org/1999/xlink" content-type="arpha" xlink:type="simple">C0FF6A3D-78BF-5A0D-A960-2E30D4FB81CE</object-id><label>Figure 3.</label><caption><p>Female genitalia of <italic><tp:taxon-name><tp:taxon-name-part taxon-name-part-type="genus" reg="Megama">Megama</tp:taxon-name-part></tp:taxon-name></italic> spp. <bold>A, B.</bold><italic><tp:taxon-name><tp:taxon-name-part taxon-name-part-type="genus" reg="Megama">Meg.</tp:taxon-name-part> <tp:taxon-name-part taxon-name-part-type="species" reg="decimaculata">decimaculata</tp:taxon-name-part></tp:taxon-name></italic> sp. nov.; <bold>C, D.</bold><italic><tp:taxon-name><tp:taxon-name-part taxon-name-part-type="genus" reg="Megama">Meg.</tp:taxon-name-part> <tp:taxon-name-part taxon-name-part-type="species" reg="bimaculata">bimaculata</tp:taxon-name-part></tp:taxon-name></italic> (Yoshida, 1998), comb. nov.; <bold>A, C.</bold> Epigyne, ventral view; <bold>B, D.</bold> Vulva, dorsal view. Abbreviations: <abbrev xmlns:xlink="http://www.w3.org/1999/xlink" xlink:title="copulatory opening" id="ABBRID0EBQAE" xlink:type="simple">CO</abbrev> = copulatory opening; <abbrev xmlns:xlink="http://www.w3.org/1999/xlink" xlink:title="copulatory duct" id="ABBRID0EFQAE" xlink:type="simple">CD</abbrev> = copulatory duct; <abbrev xmlns:xlink="http://www.w3.org/1999/xlink" xlink:title="fertilization duct" id="ABBRID0EJQAE" xlink:type="simple">FD</abbrev> = fertilization duct; S = spermatheca. Scale bars: 0.1 mm.</p></caption><graphic xmlns:xlink="http://www.w3.org/1999/xlink" xlink:href="zookeys-1266-193_article-172838__-g003.jpg" position="float" orientation="portrait" xlink:type="simple" id="oo_1508724.jpg"><uri content-type="original_file" xlink:type="simple">https://binary.pensoft.net/fig/1508724</uri></graphic></fig><fig id="F4" position="float" orientation="portrait"><object-id xmlns:xlink="http://www.w3.org/1999/xlink" content-type="doi" xlink:type="simple">10.3897/zookeys.1266.172838.figure4</object-id><object-id xmlns:xlink="http://www.w3.org/1999/xlink" content-type="arpha" xlink:type="simple">3B7EF742-959A-5ABD-BC59-55294BC06EC6</object-id><label>Figure 4.</label><caption><p>Habitus of <italic><tp:taxon-name><tp:taxon-name-part taxon-name-part-type="genus" reg="Megama">Megama</tp:taxon-name-part></tp:taxon-name></italic> spp. <bold>A, E, I.</bold> Male of <italic><tp:taxon-name><tp:taxon-name-part taxon-name-part-type="genus" reg="Megama">Meg.</tp:taxon-name-part> <tp:taxon-name-part taxon-name-part-type="species" reg="decimaculata">decimaculata</tp:taxon-name-part></tp:taxon-name></italic> sp. nov.; <bold>B, F, J.</bold> Female of <italic><tp:taxon-name><tp:taxon-name-part taxon-name-part-type="genus" reg="Megama">Meg.</tp:taxon-name-part> <tp:taxon-name-part taxon-name-part-type="species" reg="decimaculata">decimaculata</tp:taxon-name-part></tp:taxon-name></italic> sp. nov.; <bold>C, G, K.</bold> Male of <italic><tp:taxon-name><tp:taxon-name-part taxon-name-part-type="genus" reg="Megama">Meg.</tp:taxon-name-part> <tp:taxon-name-part taxon-name-part-type="species" reg="bimaculata">bimaculata</tp:taxon-name-part></tp:taxon-name></italic> (Yoshida, 1998), comb. nov.; <bold>D, H, L.</bold> Female of <italic><tp:taxon-name><tp:taxon-name-part taxon-name-part-type="genus" reg="Megama">Meg.</tp:taxon-name-part> <tp:taxon-name-part taxon-name-part-type="species" reg="bimaculata">bimaculata</tp:taxon-name-part></tp:taxon-name></italic> (Yoshida, 1998), comb. nov.; <bold>A–D.</bold> Dorsal view; <bold>E–H.</bold> Ventral view; <bold>I–L.</bold> Lateral view. Scale bars: 0.5 mm.</p></caption><graphic xmlns:xlink="http://www.w3.org/1999/xlink" xlink:href="zookeys-1266-193_article-172838__-g004.jpg" position="float" orientation="portrait" xlink:type="simple" id="oo_1508725.jpg"><uri content-type="original_file" xlink:type="simple">https://binary.pensoft.net/fig/1508725</uri></graphic></fig><fig id="F2" position="float" orientation="portrait"><object-id xmlns:xlink="http://www.w3.org/1999/xlink" content-type="doi" xlink:type="simple">10.3897/zookeys.1266.172838.figure2</object-id><object-id xmlns:xlink="http://www.w3.org/1999/xlink" content-type="arpha" xlink:type="simple">90CFE527-E2E6-5E01-B8BE-F9CB2C5EACB5</object-id><label>Figure 2.</label><caption><p>Left male palp of <italic><tp:taxon-name><tp:taxon-name-part taxon-name-part-type="genus" reg="Megama">Megama</tp:taxon-name-part> <tp:taxon-name-part taxon-name-part-type="species" reg="bimaculata">bimaculata</tp:taxon-name-part></tp:taxon-name></italic> (Yoshida, 1998), comb. nov. <bold>A.</bold> Prolateral view; <bold>B.</bold> Ventral view; <bold>C.</bold> Retrolateral view; <bold>D.</bold> Cymbium, ventral view; <bold>E.</bold> Expanded bulb, apical view. Abbreviations: C = conductor; <abbrev xmlns:xlink="http://www.w3.org/1999/xlink" xlink:title="cymbial hood" id="ABBRID0ETNAE" xlink:type="simple">Ch</abbrev> = cymbial hood; E = embolus; <abbrev xmlns:xlink="http://www.w3.org/1999/xlink" xlink:title="embolic projection" id="ABBRID0EXNAE" xlink:type="simple">EP</abbrev> = embolic projection; <abbrev xmlns:xlink="http://www.w3.org/1999/xlink" xlink:title="median apophysis" id="ABBRID0E2NAE" xlink:type="simple">MA</abbrev> = median apophysis; <abbrev xmlns:xlink="http://www.w3.org/1999/xlink" xlink:title="subtegulum" id="ABBRID0E6NAE" xlink:type="simple">ST</abbrev> = subtegulum; T = tegulum; <abbrev xmlns:xlink="http://www.w3.org/1999/xlink" xlink:title="tegular apophysis" id="ABBRID0EDOAE" xlink:type="simple">TA</abbrev> = tegular apophysis; <abbrev xmlns:xlink="http://www.w3.org/1999/xlink" xlink:title="trichobothria" id="ABBRID0EHOAE" xlink:type="simple">Tb</abbrev> = trichobothria; <abbrev xmlns:xlink="http://www.w3.org/1999/xlink" xlink:title="tarsal organ" id="ABBRID0ELOAE" xlink:type="simple">TO</abbrev> = tarsal organ. Scale bars: 0.1 mm.</p></caption><graphic xmlns:xlink="http://www.w3.org/1999/xlink" xlink:href="zookeys-1266-193_article-172838__-g002.jpg" position="float" orientation="portrait" xlink:type="simple" id="oo_1508723.jpg"><uri content-type="original_file" xlink:type="simple">https://binary.pensoft.net/fig/1508723</uri></graphic></fig></tp:treatment-sec></tp:taxon-treatment>
