# Supplementary material for: ﻿A revision of Chrysso O. Pickard-Cambridge, 1882 sensu lato (Araneae, Theridiidae)
Source: Zookeys. 2026 Jan 9;1266:193–218. doi: 10.3897/zookeys.1266.172838 (PMC12811754; doi:10.3897/zookeys.1266.172838)
Supplement: XML Treatment for Meotipa cordata [file zookeys.1266.172838-treatment6.xml]

<!DOCTYPE tp:taxon-treatment
  PUBLIC "-//TaxonX//DTD Taxonomic Treatment Publishing DTD v0 20100105//EN" "tax-treatment-NSO.dtd">
<tp:taxon-treatment xmlns:tp="http://www.plazi.org/taxpub"><tp:treatment-meta><kwd-group><label>Taxon classification</label><kwd>
                <named-content content-type="kingdom">Animalia</named-content>
              </kwd><kwd>
                <named-content content-type="order">Araneae</named-content>
              </kwd><kwd>
                <named-content content-type="family">Theridiidae</named-content>
              </kwd></kwd-group><mixed-citation publication-type="journal"><person-group><name><surname>Hu</surname><given-names>Changhao</given-names></name><name><surname>Zhong</surname><given-names>Rui</given-names></name><name><surname>Liu</surname><given-names>Jie</given-names></name><name><surname>Li</surname><given-names>Zichang</given-names></name></person-group><article-title>﻿A revision of <italic><tp:taxon-name><tp:taxon-name-part taxon-name-part-type="genus" reg="Chrysso">Chrysso</tp:taxon-name-part></tp:taxon-name></italic> O. Pickard-Cambridge, 1882 <italic>sensu lato</italic> (<tp:taxon-name><tp:taxon-name-part taxon-name-part-type="order">Araneae</tp:taxon-name-part></tp:taxon-name>, <tp:taxon-name><tp:taxon-name-part taxon-name-part-type="family">Theridiidae</tp:taxon-name-part></tp:taxon-name>)</article-title><source>Zookeys</source><day>09</day><month>01</month><year>2026</year><volume>1266</volume><fpage>193</fpage><lpage>218</lpage><pub-id pub-id-type="doi">10.3897/zookeys.1266.172838</pub-id></mixed-citation></tp:treatment-meta><tp:nomenclature><label>﻿</label><tp:taxon-name><object-id xmlns:xlink="http://www.w3.org/1999/xlink" content-type="arpha" xlink:type="simple">290D1099-13BF-570C-A33A-2EFAD59A44CD</object-id>
              <tp:taxon-name-part taxon-name-part-type="genus" reg="Meotipa">Meotipa</tp:taxon-name-part>
              <tp:taxon-name-part taxon-name-part-type="species" reg="cordata">cordata</tp:taxon-name-part>
              <object-id xmlns:xlink="http://www.w3.org/1999/xlink" content-type="zoobank" xlink:type="simple">https://zoobank.org/E6BE91A7-17B7-42D8-AB67-6944D3863A3B</object-id>
            </tp:taxon-name><tp:taxon-status xmlns:xlink="http://www.w3.org/1999/xlink" xlink:type="simple">sp. nov.</tp:taxon-status><xref ref-type="fig" rid="F5">Figs 5A, B</xref><xref ref-type="fig" rid="F7">, 7A, E, I</xref></tp:nomenclature><tp:treatment-sec sec-type="type material" id="SECID0EGKAG"><title>Type material.</title><p><bold>Holotype</bold> female (QZMS01025): China – Hubei Province • Enshi Tujia and Miao Autonomous Prefecture, Xuan’en County, Qizimeishan National Nature Reserve, Changtanhe Dong Autonomous Town, Shanyangxi, <named-content xmlns:xlink="http://www.w3.org/1999/xlink" content-type="dwc:verbatimCoordinates" xlink:type="simple"><named-content content-type="geo-json" specific-use="{&#34;type&#34;:&#34;Point&#34;,&#34;coordinates&#34;:[109.745400,30.076400]}" id="NCID0ERKAG" xlink:type="simple">30.0764°N, 109.7454°E</named-content></named-content>, elev. 810 m, 5 July 2023, C.H. Hu and M. Wei leg.</p></tp:treatment-sec><tp:treatment-sec sec-type="etymology" id="SECID0EWKAG"><title>Etymology.</title><p>The specific name is derived from the Latin word <italic>cordatus</italic>, meaning “heart-shaped”, and refers the shape of the copulatory ducts.</p></tp:treatment-sec><tp:treatment-sec sec-type="diagnosis" id="SECID0E5KAG"><title>Diagnosis.</title><p>The female of <italic><tp:taxon-name><tp:taxon-name-part taxon-name-part-type="genus" reg="Meotipa">Meo.</tp:taxon-name-part> <tp:taxon-name-part taxon-name-part-type="species" reg="cordata">cordata</tp:taxon-name-part></tp:taxon-name></italic> sp. nov. can be distinguished from all congeners by: (1) the diameter of atrium, main part of copulatory ducts and spermathecae almost equal; and (2) copulatory ducts heart shaped.</p></tp:treatment-sec><tp:treatment-sec sec-type="description" id="SECID0EPLAG"><title>Description.</title><p><bold>Female</bold>: total length 3.19; carapace length 0.85, width 1.09; opisthosoma length 2.33, width 2.21; eye diameters: <abbrev xmlns:xlink="http://www.w3.org/1999/xlink" xlink:title="anterior median eye" id="ABBRID0EXLAG" xlink:type="simple">AME</abbrev> 0.07, <abbrev xmlns:xlink="http://www.w3.org/1999/xlink" xlink:title="anterior lateral eye" id="ABBRID0E2LAG" xlink:type="simple">ALE</abbrev> 0.09, <abbrev xmlns:xlink="http://www.w3.org/1999/xlink" xlink:title="posterior median eye" id="ABBRID0E6LAG" xlink:type="simple">PME</abbrev> 0.11, <abbrev xmlns:xlink="http://www.w3.org/1999/xlink" xlink:title="posterior lateral eye" id="ABBRID0EDMAG" xlink:type="simple">PLE</abbrev> 0.11; eye interdistances: <abbrev xmlns:xlink="http://www.w3.org/1999/xlink" xlink:title="anterior median eye" id="ABBRID0EHMAG" xlink:type="simple">AME</abbrev>–<abbrev xmlns:xlink="http://www.w3.org/1999/xlink" xlink:title="anterior median eye" id="ABBRID0ELMAG" xlink:type="simple">AME</abbrev> 0.10, <abbrev xmlns:xlink="http://www.w3.org/1999/xlink" xlink:title="anterior lateral eye" id="ABBRID0EPMAG" xlink:type="simple">ALE</abbrev>–<abbrev xmlns:xlink="http://www.w3.org/1999/xlink" xlink:title="anterior median eye" id="ABBRID0ETMAG" xlink:type="simple">AME</abbrev> 0.01, <abbrev xmlns:xlink="http://www.w3.org/1999/xlink" xlink:title="posterior median eye" id="ABBRID0EXMAG" xlink:type="simple">PME</abbrev>–<abbrev xmlns:xlink="http://www.w3.org/1999/xlink" xlink:title="posterior median eye" id="ABBRID0E2MAG" xlink:type="simple">PME</abbrev> 0.07, <abbrev xmlns:xlink="http://www.w3.org/1999/xlink" xlink:title="posterior lateral eye" id="ABBRID0E6MAG" xlink:type="simple">PLE</abbrev>–<abbrev xmlns:xlink="http://www.w3.org/1999/xlink" xlink:title="posterior median eye" id="ABBRID0EDNAG" xlink:type="simple">PME</abbrev> 0.03, <abbrev xmlns:xlink="http://www.w3.org/1999/xlink" xlink:title="anterior median eye" id="ABBRID0EHNAG" xlink:type="simple">AME</abbrev>–<abbrev xmlns:xlink="http://www.w3.org/1999/xlink" xlink:title="posterior median eye" id="ABBRID0ELNAG" xlink:type="simple">PME</abbrev> 0.05, <abbrev xmlns:xlink="http://www.w3.org/1999/xlink" xlink:title="anterior lateral eye" id="ABBRID0EPNAG" xlink:type="simple">ALE</abbrev>–<abbrev xmlns:xlink="http://www.w3.org/1999/xlink" xlink:title="posterior lateral eye" id="ABBRID0ETNAG" xlink:type="simple">PLE</abbrev> 0.00; leg measurements: I 7.52 (2.67, 0.35, 1.35, 2.51, 0.64), II 4.34 (1.45, 0.27, 0.79, 1.35, 0.48), III 2.88 (1.00, 0.24, 0.57, 0.66, 0.41), IV 5.33 (1.79, 0.34, 1.02, 1.70, 0.48). Leg formula 1423.</p><p><bold><italic>Epigyne</italic></bold> (Fig. <xref ref-type="fig" rid="F5">5A, B</xref>): epigyne posteriorly with a rounded atrium. Main part of copulatory ducts almost as wide as atrium, heart-shaped, coiled twice; distal part thin. Spermathecae kidney-shaped, medially situated, almost as wide as main part of copulatory ducts. Fertilization ducts arising from posterior part of spermathecae.</p><fig id="F5" position="float" orientation="portrait"><object-id xmlns:xlink="http://www.w3.org/1999/xlink" content-type="doi" xlink:type="simple">10.3897/zookeys.1266.172838.figure5</object-id><object-id xmlns:xlink="http://www.w3.org/1999/xlink" content-type="arpha" xlink:type="simple">D2D66142-EEC4-554C-BA3B-0935797F4489</object-id><label>Figure 5.</label><caption><p>Female genitalia of <italic><tp:taxon-name><tp:taxon-name-part taxon-name-part-type="genus" reg="Meotipa">Meotipa</tp:taxon-name-part></tp:taxon-name></italic> spp. <bold>A, B.</bold><italic><tp:taxon-name><tp:taxon-name-part taxon-name-part-type="genus" reg="Meotipa">Meo.</tp:taxon-name-part> <tp:taxon-name-part taxon-name-part-type="species" reg="cordata">cordata</tp:taxon-name-part></tp:taxon-name></italic> sp. nov.; <bold>C, D.</bold><italic><tp:taxon-name><tp:taxon-name-part taxon-name-part-type="genus" reg="Meotipa">Meo.</tp:taxon-name-part> <tp:taxon-name-part taxon-name-part-type="species" reg="vittiforma">vittiforma</tp:taxon-name-part></tp:taxon-name></italic> sp. nov.; <bold>A, C.</bold> Epigyne, ventral view; <bold>B, D.</bold> Vulva, dorsal view. Abbreviations: A = atrium; <abbrev xmlns:xlink="http://www.w3.org/1999/xlink" xlink:title="copulatory duct" id="ABBRID0EPPAG" xlink:type="simple">CD</abbrev> = copulatory duct; <abbrev xmlns:xlink="http://www.w3.org/1999/xlink" xlink:title="fertilization duct" id="ABBRID0ETPAG" xlink:type="simple">FD</abbrev> = fertilization duct; S = spermatheca. Scale bars: 0.1 mm.</p></caption><graphic xmlns:xlink="http://www.w3.org/1999/xlink" xlink:href="zookeys-1266-193_article-172838__-g005.jpg" position="float" orientation="portrait" xlink:type="simple" id="oo_1508726.jpg"><uri content-type="original_file" xlink:type="simple">https://binary.pensoft.net/fig/1508726</uri></graphic></fig><p><bold><italic>Colouration in ethanol</italic></bold> (Fig. <xref ref-type="fig" rid="F7">7A, E, I</xref>): carapace rounded and pale yellow, laterally with reddish-brown markings. Sternum, chelicerae, and labium pale yellow. Legs and palp pale yellow, with black, flattened spines (missing), black markings and reddish-brown spots. Opisthosoma rounded and pale yellow, with white patches and black spots; dorsum with black flattened spines (missing), laterally with two pairs humps and posteriorly with a black, tail-shaped extension.</p><p><bold>Male</bold>: unknown.</p></tp:treatment-sec><tp:treatment-sec sec-type="distribution" id="SECID0ELQAG"><title>Distribution.</title><p>Known only from the type locality (China: Hubei).</p></tp:treatment-sec><tp:treatment-sec><!--Section generated to contain objects referenced in tp:taxon-treatment.--><fig id="F7" position="float" orientation="portrait"><object-id xmlns:xlink="http://www.w3.org/1999/xlink" content-type="doi" xlink:type="simple">10.3897/zookeys.1266.172838.figure7</object-id><object-id xmlns:xlink="http://www.w3.org/1999/xlink" content-type="arpha" xlink:type="simple">CFA35CC4-FAD0-5839-B862-D930BCD0F8F1</object-id><label>Figure 7.</label><caption><p>Habitus of <italic><tp:taxon-name><tp:taxon-name-part taxon-name-part-type="genus" reg="Meotipa">Meotipa</tp:taxon-name-part></tp:taxon-name></italic> spp. <bold>A, E, I.</bold> Female of <italic><tp:taxon-name><tp:taxon-name-part taxon-name-part-type="genus" reg="Meotipa">Meo.</tp:taxon-name-part> <tp:taxon-name-part taxon-name-part-type="species" reg="cordata">cordata</tp:taxon-name-part></tp:taxon-name></italic> sp. nov.; <bold>B, F, J.</bold> Male of <italic><tp:taxon-name><tp:taxon-name-part taxon-name-part-type="genus" reg="Meotipa">Meo.</tp:taxon-name-part> <tp:taxon-name-part taxon-name-part-type="species" reg="lingchuanensis">lingchuanensis</tp:taxon-name-part></tp:taxon-name></italic> (Zhu &amp; Zhang, 1992), comb. nov.; <bold>C, G, K.</bold> Female of <italic><tp:taxon-name><tp:taxon-name-part taxon-name-part-type="genus" reg="Meotipa">Meo.</tp:taxon-name-part> <tp:taxon-name-part taxon-name-part-type="species" reg="lingchuanensis">lingchuanensis</tp:taxon-name-part></tp:taxon-name></italic> (Zhu &amp; Zhang, 1992), comb. nov. (arrows in K point to the spine sockets); <bold>D, H, L.</bold> Female of <italic><tp:taxon-name><tp:taxon-name-part taxon-name-part-type="genus" reg="Meotipa">Meo.</tp:taxon-name-part> <tp:taxon-name-part taxon-name-part-type="species" reg="vittiforma">vittiforma</tp:taxon-name-part></tp:taxon-name></italic> sp. nov.; <bold>A–D.</bold> Dorsal view; <bold>E–H.</bold> Ventral view; <bold>I–L.</bold> Lateral view. Scale bars: 1 mm (<bold>A, C–E, G–I, K, L</bold>); 0.5 mm (<bold>B, F, J</bold>).</p></caption><graphic xmlns:xlink="http://www.w3.org/1999/xlink" xlink:href="zookeys-1266-193_article-172838__-g007.jpg" position="float" orientation="portrait" xlink:type="simple" id="oo_1508728.jpg"><uri content-type="original_file" xlink:type="simple">https://binary.pensoft.net/fig/1508728</uri></graphic></fig></tp:treatment-sec></tp:taxon-treatment>
