# Supplementary material for: ﻿A revision of Chrysso O. Pickard-Cambridge, 1882 sensu lato (Araneae, Theridiidae)
Source: Zookeys. 2026 Jan 9;1266:193–218. doi: 10.3897/zookeys.1266.172838 (PMC12811754; doi:10.3897/zookeys.1266.172838)
Supplement: XML Treatment for Meotipa lingchuanensis [file zookeys.1266.172838-treatment7.xml]

<!DOCTYPE tp:taxon-treatment
  PUBLIC "-//TaxonX//DTD Taxonomic Treatment Publishing DTD v0 20100105//EN" "tax-treatment-NSO.dtd">
<tp:taxon-treatment xmlns:tp="http://www.plazi.org/taxpub"><tp:treatment-meta><kwd-group><label>Taxon classification</label><kwd>
                <named-content content-type="kingdom">Animalia</named-content>
              </kwd><kwd>
                <named-content content-type="order">Araneae</named-content>
              </kwd><kwd>
                <named-content content-type="family">Theridiidae</named-content>
              </kwd></kwd-group><mixed-citation publication-type="journal"><person-group><name><surname>Hu</surname><given-names>Changhao</given-names></name><name><surname>Zhong</surname><given-names>Rui</given-names></name><name><surname>Liu</surname><given-names>Jie</given-names></name><name><surname>Li</surname><given-names>Zichang</given-names></name></person-group><article-title>﻿A revision of <italic><tp:taxon-name><tp:taxon-name-part taxon-name-part-type="genus" reg="Chrysso">Chrysso</tp:taxon-name-part></tp:taxon-name></italic> O. Pickard-Cambridge, 1882 <italic>sensu lato</italic> (<tp:taxon-name><tp:taxon-name-part taxon-name-part-type="order">Araneae</tp:taxon-name-part></tp:taxon-name>, <tp:taxon-name><tp:taxon-name-part taxon-name-part-type="family">Theridiidae</tp:taxon-name-part></tp:taxon-name>)</article-title><source>Zookeys</source><day>09</day><month>01</month><year>2026</year><volume>1266</volume><fpage>193</fpage><lpage>218</lpage><pub-id pub-id-type="doi">10.3897/zookeys.1266.172838</pub-id></mixed-citation></tp:treatment-meta><tp:nomenclature><label>﻿</label><tp:taxon-name><object-id xmlns:xlink="http://www.w3.org/1999/xlink" content-type="arpha" xlink:type="simple">F0BAE54B-D1A0-535F-936C-DC5FFB71EB68</object-id>
              <tp:taxon-name-part taxon-name-part-type="genus" reg="Meotipa">Meotipa</tp:taxon-name-part>
              <tp:taxon-name-part taxon-name-part-type="species" reg="lingchuanensis">lingchuanensis</tp:taxon-name-part>
            </tp:taxon-name><tp:taxon-authority>(Zhu &amp; Zhang, 1992)</tp:taxon-authority><tp:taxon-status xmlns:xlink="http://www.w3.org/1999/xlink" xlink:type="simple">comb. nov.</tp:taxon-status><xref ref-type="fig" rid="F6">Figs 6</xref><xref ref-type="fig" rid="F7">, 7B, C, F, G, J, K</xref><tp:nomenclature-citation-list><tp:nomenclature-citation><tp:taxon-name>
                  <tp:taxon-name-part taxon-name-part-type="genus" reg="Chrysso">Chrysso</tp:taxon-name-part> <tp:taxon-name-part taxon-name-part-type="species" reg="lingchuanensis">lingchuanensis</tp:taxon-name-part></tp:taxon-name><comment>: Zhu and Zhang 1992: 22, fig. 2A–D (female); <xref ref-type="bibr" rid="B26">Zhu 1998</xref>: 55, fig. 29A–F (male, female); Song et al. 1999: 103, fig. 49E, F, M, N (male, female); Lin et al. 2023: 521 (synonym of <tp:taxon-name><tp:taxon-name-part taxon-name-part-type="genus" reg="Chrysso">Chr.</tp:taxon-name-part> <tp:taxon-name-part taxon-name-part-type="species" reg="hyoshidai">hyoshidai</tp:taxon-name-part></tp:taxon-name>).</comment></tp:nomenclature-citation><tp:nomenclature-citation><tp:taxon-name>
                  <tp:taxon-name-part taxon-name-part-type="genus" reg="Chrysso">Chrysso</tp:taxon-name-part> <tp:taxon-name-part taxon-name-part-type="species" reg="hyoshidai">hyoshidai</tp:taxon-name-part></tp:taxon-name><comment>: Barrion et al. 2013: 34, fig. 38A–E (female).</comment></tp:nomenclature-citation></tp:nomenclature-citation-list></tp:nomenclature><tp:treatment-sec sec-type="material" id="SECID0EGTAG"><title>Material examined.</title><p>12 males, 19 females (PWFJ2024016–2024046): China – Fujian Province • Zhangzhou City, Zhangpu County, Futouwan; <named-content xmlns:xlink="http://www.w3.org/1999/xlink" content-type="dwc:verbatimCoordinates" xlink:type="simple"><named-content content-type="geo-json" specific-use="{&#34;type&#34;:&#34;Point&#34;,&#34;coordinates&#34;:[117.662600,23.928700]}" id="NCID0EPTAG" xlink:type="simple">23.9287°N, 117.6626°E</named-content></named-content>; elev. 20 m; 14 July 2024; H.L. Chen et al. leg.</p></tp:treatment-sec><tp:treatment-sec sec-type="diagnosis" id="SECID0EUTAG"><title>Diagnosis.</title><p><italic><tp:taxon-name><tp:taxon-name-part taxon-name-part-type="genus" reg="Meotipa">Meotipa</tp:taxon-name-part> <tp:taxon-name-part taxon-name-part-type="species" reg="lingchuanensis">lingchuanensis</tp:taxon-name-part></tp:taxon-name></italic> (Zhu &amp; Zhang, 1992), comb. nov. is similar to <italic><tp:taxon-name><tp:taxon-name-part taxon-name-part-type="genus" reg="Meotipa">Meo.</tp:taxon-name-part> <tp:taxon-name-part taxon-name-part-type="species" reg="pseudomultuma">pseudomultuma</tp:taxon-name-part></tp:taxon-name></italic> Liang, Yin &amp; Xu, 2024 (cf. Fig. <xref ref-type="fig" rid="F6">6</xref> and figs 3D–F, 4, 5D–F, 6 in <xref ref-type="bibr" rid="B15">Liang et al. 2024</xref>) in having a pointed conductor tip and laterally situated copulatory ducts, but it can be distinguished from <italic><tp:taxon-name><tp:taxon-name-part taxon-name-part-type="genus" reg="Meotipa">Meo.</tp:taxon-name-part> <tp:taxon-name-part taxon-name-part-type="species" reg="pseudomultuma">pseudomultuma</tp:taxon-name-part></tp:taxon-name></italic> by: (1) sperm duct in tegulum strongly curved (vs slightly curved); (2) conductor tip curved in ventral view (vs straight); (3) conductor wide, almost 1/2 the width of bulb (vs narrow, almost 1/4 the width of bulb); (4) epigynal atrium present (vs absent); and (5) posterior margin of epigyne curved (vs straight).</p><fig id="F6" position="float" orientation="portrait"><object-id xmlns:xlink="http://www.w3.org/1999/xlink" content-type="doi" xlink:type="simple">10.3897/zookeys.1266.172838.figure6</object-id><object-id xmlns:xlink="http://www.w3.org/1999/xlink" content-type="arpha" xlink:type="simple">785C8E20-D45F-5686-8F0D-8FABCCB88A19</object-id><label>Figure 6.</label><caption><p>Copulatory organs of <italic><tp:taxon-name><tp:taxon-name-part taxon-name-part-type="genus" reg="Meotipa">Meotipa</tp:taxon-name-part> <tp:taxon-name-part taxon-name-part-type="species" reg="lingchuanensis">lingchuanensis</tp:taxon-name-part></tp:taxon-name></italic> (Zhu &amp; Zhang, 1992), comb. nov. <bold>A–C.</bold> Left male palp (<bold>A.</bold> Prolateral view; <bold>B.</bold> Ventral view; <bold>C.</bold> Retrolateral view); <bold>D.</bold> Epigyne, ventral view; <bold>E.</bold> Vulva, dorsal view. Abbreviations: C = conductor; <abbrev xmlns:xlink="http://www.w3.org/1999/xlink" xlink:title="copulatory duct" id="ABBRID0ECWAG" xlink:type="simple">CD</abbrev> = copulatory duct; <abbrev xmlns:xlink="http://www.w3.org/1999/xlink" xlink:title="fertilization duct" id="ABBRID0EGWAG" xlink:type="simple">FD</abbrev> = fertilization duct; S = spermatheca; <abbrev xmlns:xlink="http://www.w3.org/1999/xlink" xlink:title="subtegulum" id="ABBRID0EKWAG" xlink:type="simple">ST</abbrev> = subtegulum; T = tegulum; <abbrev xmlns:xlink="http://www.w3.org/1999/xlink" xlink:title="trichobothria" id="ABBRID0EOWAG" xlink:type="simple">Tb</abbrev> = trichobothria; <abbrev xmlns:xlink="http://www.w3.org/1999/xlink" xlink:title="tarsal organ" id="ABBRID0ESWAG" xlink:type="simple">TO</abbrev> = tarsal organ. Scale bars: 0.1 mm.</p></caption><graphic xmlns:xlink="http://www.w3.org/1999/xlink" xlink:href="zookeys-1266-193_article-172838__-g006.jpg" position="float" orientation="portrait" xlink:type="simple" id="oo_1508727.jpg"><uri content-type="original_file" xlink:type="simple">https://binary.pensoft.net/fig/1508727</uri></graphic></fig></tp:treatment-sec><tp:treatment-sec sec-type="description" id="SECID0E2WAG"><title>Description.</title><p>See <xref ref-type="bibr" rid="B26">Zhu (1998)</xref>.</p></tp:treatment-sec><tp:treatment-sec sec-type="remarks" id="SECID0EFXAG"><title>Remarks.</title><p>This species possesses three pairs of spines on the posterior extension of the dorsal opisthosoma (arrows in Fig. <xref ref-type="fig" rid="F7">7K</xref> point to the spine sockets, but the spines are missing; fig. 29B in <xref ref-type="bibr" rid="B26">Zhu 1998</xref>), and the copulatory organs of this species are similar to the generotype (cf. Fig. <xref ref-type="fig" rid="F6">6</xref> and figs 8G–I, 9C, D in <xref ref-type="bibr" rid="B4">Benjamin and Tharmarajan 2024</xref>): i.e. the embolus is surrounded by the conductor. Therefore, we transfer this species to the genus <italic><tp:taxon-name><tp:taxon-name-part taxon-name-part-type="genus" reg="Meotipa">Meotipa</tp:taxon-name-part></tp:taxon-name></italic>.</p><fig id="F7" position="float" orientation="portrait"><object-id xmlns:xlink="http://www.w3.org/1999/xlink" content-type="doi" xlink:type="simple">10.3897/zookeys.1266.172838.figure7</object-id><object-id xmlns:xlink="http://www.w3.org/1999/xlink" content-type="arpha" xlink:type="simple">CFA35CC4-FAD0-5839-B862-D930BCD0F8F1</object-id><label>Figure 7.</label><caption><p>Habitus of <italic><tp:taxon-name><tp:taxon-name-part taxon-name-part-type="genus" reg="Meotipa">Meotipa</tp:taxon-name-part></tp:taxon-name></italic> spp. <bold>A, E, I.</bold> Female of <italic><tp:taxon-name><tp:taxon-name-part taxon-name-part-type="genus" reg="Meotipa">Meo.</tp:taxon-name-part> <tp:taxon-name-part taxon-name-part-type="species" reg="cordata">cordata</tp:taxon-name-part></tp:taxon-name></italic> sp. nov.; <bold>B, F, J.</bold> Male of <italic><tp:taxon-name><tp:taxon-name-part taxon-name-part-type="genus" reg="Meotipa">Meo.</tp:taxon-name-part> <tp:taxon-name-part taxon-name-part-type="species" reg="lingchuanensis">lingchuanensis</tp:taxon-name-part></tp:taxon-name></italic> (Zhu &amp; Zhang, 1992), comb. nov.; <bold>C, G, K.</bold> Female of <italic><tp:taxon-name><tp:taxon-name-part taxon-name-part-type="genus" reg="Meotipa">Meo.</tp:taxon-name-part> <tp:taxon-name-part taxon-name-part-type="species" reg="lingchuanensis">lingchuanensis</tp:taxon-name-part></tp:taxon-name></italic> (Zhu &amp; Zhang, 1992), comb. nov. (arrows in K point to the spine sockets); <bold>D, H, L.</bold> Female of <italic><tp:taxon-name><tp:taxon-name-part taxon-name-part-type="genus" reg="Meotipa">Meo.</tp:taxon-name-part> <tp:taxon-name-part taxon-name-part-type="species" reg="vittiforma">vittiforma</tp:taxon-name-part></tp:taxon-name></italic> sp. nov.; <bold>A–D.</bold> Dorsal view; <bold>E–H.</bold> Ventral view; <bold>I–L.</bold> Lateral view. Scale bars: 1 mm (<bold>A, C–E, G–I, K, L</bold>); 0.5 mm (<bold>B, F, J</bold>).</p></caption><graphic xmlns:xlink="http://www.w3.org/1999/xlink" xlink:href="zookeys-1266-193_article-172838__-g007.jpg" position="float" orientation="portrait" xlink:type="simple" id="oo_1508728.jpg"><uri content-type="original_file" xlink:type="simple">https://binary.pensoft.net/fig/1508728</uri></graphic></fig></tp:treatment-sec><tp:treatment-sec sec-type="distribution" id="SECID0EU1AG"><title>Distribution.</title><p>China (Fujian, new provincial record; Guangdong; Guangxi; Hainan; Jiangxi).</p></tp:treatment-sec><ref-list><ref id="B26"><mixed-citation xmlns:xlink="http://www.w3.org/1999/xlink" xlink:type="simple"><person-group><name name-style="western"><surname>Zhu</surname><given-names>MS</given-names></name></person-group> (<year>1998</year>) <source>Fauna Sinica: <tp:taxon-name><tp:taxon-name-part taxon-name-part-type="class">Arachnida</tp:taxon-name-part></tp:taxon-name>: <tp:taxon-name><tp:taxon-name-part taxon-name-part-type="order">Araneae</tp:taxon-name-part></tp:taxon-name>: <tp:taxon-name><tp:taxon-name-part taxon-name-part-type="family">Theridiidae</tp:taxon-name-part></tp:taxon-name>.</source><publisher-name>Science Press</publisher-name>, <publisher-loc>Beijing</publisher-loc>, <size units="page">436 pp</size>.</mixed-citation></ref><ref id="B15"><mixed-citation xmlns:xlink="http://www.w3.org/1999/xlink" xlink:type="simple"><person-group><name name-style="western"><surname>Liang</surname><given-names>Y</given-names></name><name name-style="western"><surname>Yin</surname><given-names>HQ</given-names></name><name name-style="western"><surname>Xu</surname><given-names>X</given-names></name></person-group> (<year>2024</year>) <article-title>Three new species of the spider genus <italic><tp:taxon-name><tp:taxon-name-part taxon-name-part-type="genus">Meotipa</tp:taxon-name-part></tp:taxon-name></italic> Simon, 1895 from Guangxi Zhuang Autonomous Region, China (<tp:taxon-name><tp:taxon-name-part taxon-name-part-type="order">Araneae</tp:taxon-name-part></tp:taxon-name>: <tp:taxon-name><tp:taxon-name-part taxon-name-part-type="family">Theridiidae</tp:taxon-name-part></tp:taxon-name>).</article-title><source>European Journal of Taxonomy</source><volume>968</volume>: <fpage>156</fpage>–<lpage>173</lpage>. <ext-link xlink:href="10.5852/ejt.2024.968.2725" ext-link-type="doi" xlink:type="simple">https://doi.org/10.5852/ejt.2024.968.2725</ext-link></mixed-citation></ref><ref id="B4"><mixed-citation xmlns:xlink="http://www.w3.org/1999/xlink" xlink:type="simple"><person-group><name name-style="western"><surname>Benjamin</surname><given-names>SP</given-names></name><name name-style="western"><surname>Tharmarajan</surname><given-names>M</given-names></name></person-group> (<year>2024</year>) <article-title>Species of the genus <italic><tp:taxon-name><tp:taxon-name-part taxon-name-part-type="genus">Meotipa</tp:taxon-name-part></tp:taxon-name></italic> Simon, 1895 with descriptions of two new species from Sri Lanka and one from China (<tp:taxon-name><tp:taxon-name-part taxon-name-part-type="order">Araneae</tp:taxon-name-part></tp:taxon-name>: <tp:taxon-name><tp:taxon-name-part taxon-name-part-type="family">Theridiidae</tp:taxon-name-part></tp:taxon-name>).</article-title><source>ZooNova</source><volume>39</volume>: <fpage>1</fpage>–<lpage>26</lpage>. <ext-link xlink:href="10.5281/zenodo.14187906" ext-link-type="doi" xlink:type="simple">https://doi.org/10.5281/zenodo.14187906</ext-link></mixed-citation></ref></ref-list></tp:taxon-treatment>
