# Supplementary material for: ﻿A revision of Chrysso O. Pickard-Cambridge, 1882 sensu lato (Araneae, Theridiidae)
Source: Zookeys. 2026 Jan 9;1266:193–218. doi: 10.3897/zookeys.1266.172838 (PMC12811754; doi:10.3897/zookeys.1266.172838)
Supplement: XML Treatment for Meotipa vittiforma [file zookeys.1266.172838-treatment8.xml]

<!DOCTYPE tp:taxon-treatment
  PUBLIC "-//TaxonX//DTD Taxonomic Treatment Publishing DTD v0 20100105//EN" "tax-treatment-NSO.dtd">
<tp:taxon-treatment xmlns:tp="http://www.plazi.org/taxpub"><tp:treatment-meta><kwd-group><label>Taxon classification</label><kwd>
                <named-content content-type="kingdom">Animalia</named-content>
              </kwd><kwd>
                <named-content content-type="order">Araneae</named-content>
              </kwd><kwd>
                <named-content content-type="family">Theridiidae</named-content>
              </kwd></kwd-group><mixed-citation publication-type="journal"><person-group><name><surname>Hu</surname><given-names>Changhao</given-names></name><name><surname>Zhong</surname><given-names>Rui</given-names></name><name><surname>Liu</surname><given-names>Jie</given-names></name><name><surname>Li</surname><given-names>Zichang</given-names></name></person-group><article-title>﻿A revision of <italic><tp:taxon-name><tp:taxon-name-part taxon-name-part-type="genus" reg="Chrysso">Chrysso</tp:taxon-name-part></tp:taxon-name></italic> O. Pickard-Cambridge, 1882 <italic>sensu lato</italic> (<tp:taxon-name><tp:taxon-name-part taxon-name-part-type="order">Araneae</tp:taxon-name-part></tp:taxon-name>, <tp:taxon-name><tp:taxon-name-part taxon-name-part-type="family">Theridiidae</tp:taxon-name-part></tp:taxon-name>)</article-title><source>Zookeys</source><day>09</day><month>01</month><year>2026</year><volume>1266</volume><fpage>193</fpage><lpage>218</lpage><pub-id pub-id-type="doi">10.3897/zookeys.1266.172838</pub-id></mixed-citation></tp:treatment-meta><tp:nomenclature><label>﻿</label><tp:taxon-name><object-id xmlns:xlink="http://www.w3.org/1999/xlink" content-type="arpha" xlink:type="simple">5C9127FE-CB29-5233-9356-E4205D70E2B2</object-id>
              <tp:taxon-name-part taxon-name-part-type="genus" reg="Meotipa">Meotipa</tp:taxon-name-part>
              <tp:taxon-name-part taxon-name-part-type="species" reg="vittiforma">vittiforma</tp:taxon-name-part>
              <object-id xmlns:xlink="http://www.w3.org/1999/xlink" content-type="zoobank" xlink:type="simple">https://zoobank.org/BC1A18D2-F754-446A-A730-C5A4E68E16E1</object-id>
            </tp:taxon-name><tp:taxon-status xmlns:xlink="http://www.w3.org/1999/xlink" xlink:type="simple">sp. nov.</tp:taxon-status><xref ref-type="fig" rid="F5">Figs 5C, D</xref><xref ref-type="fig" rid="F7">, 7D, H, L</xref></tp:nomenclature><tp:treatment-sec sec-type="type material" id="SECID0EK3AG"><title>Type material.</title><p><bold><italic>Holotype</italic></bold> female (LJ201800979): China – Hainan Province • Diaoluoshan; <named-content xmlns:xlink="http://www.w3.org/1999/xlink" content-type="dwc:verbatimCoordinates" xlink:type="simple"><named-content content-type="geo-json" specific-use="{&#34;type&#34;:&#34;Point&#34;,&#34;coordinates&#34;:[109.516100,18.781400]}" id="NCID0EY3AG" xlink:type="simple">18.7814°N, 109.5161°E</named-content></named-content>, elev. 136 m, 1–31 March 2018, F.X. Liu and Z.C. Li leg.</p></tp:treatment-sec><tp:treatment-sec sec-type="etymology" id="SECID0E43AG"><title>Etymology.</title><p>The specific name is derived from the Latin word <italic><tp:taxon-name><tp:taxon-name-part taxon-name-part-type="genus" reg="Meotipa"/><tp:taxon-name-part taxon-name-part-type="species" reg="vittiforma">vittiforma</tp:taxon-name-part></tp:taxon-name></italic>, meaning “banded” and refers the reddish-brown transverse lines on the dorsal opisthosoma.</p></tp:treatment-sec><tp:treatment-sec sec-type="diagnosis" id="SECID0EN4AG"><title>Diagnosis.</title><p>The female of <italic><tp:taxon-name><tp:taxon-name-part taxon-name-part-type="genus" reg="Meotipa">Meotipa</tp:taxon-name-part> <tp:taxon-name-part taxon-name-part-type="species" reg="vittiforma">vittiforma</tp:taxon-name-part></tp:taxon-name></italic> sp. nov. is similar to <italic><tp:taxon-name><tp:taxon-name-part taxon-name-part-type="genus" reg="Meotipa">Meo.</tp:taxon-name-part> <tp:taxon-name-part taxon-name-part-type="species" reg="pseudomultuma">pseudomultuma</tp:taxon-name-part></tp:taxon-name></italic> Liang, Yin &amp; Xu, 2024 (cf. Figs <xref ref-type="fig" rid="F5">5C, D</xref> and figs 3D–F, 4 in <xref ref-type="bibr" rid="B15">Liang et al. 2024</xref>) in having similar copulatory duct surrounding spherical spermatheca, but it can be distinguished from <italic><tp:taxon-name><tp:taxon-name-part taxon-name-part-type="genus" reg="Meotipa">Meo.</tp:taxon-name-part> <tp:taxon-name-part taxon-name-part-type="species" reg="pseudomultuma">pseudomultuma</tp:taxon-name-part></tp:taxon-name></italic> by: (1) epigyne with an atrium (vs without atrium); and (2) copulatory openings touching (vs separated).</p></tp:treatment-sec><tp:treatment-sec sec-type="description" id="SECID0E35AG"><title>Description.</title><p><bold>Female</bold>: total length 2.86; carapace length 1.07, width 0.92; opisthosoma length 1.81, width 1.56; eye diameters: <abbrev xmlns:xlink="http://www.w3.org/1999/xlink" xlink:title="anterior median eye" id="ABBRID0EE6AG" xlink:type="simple">AME</abbrev> 0.08, <abbrev xmlns:xlink="http://www.w3.org/1999/xlink" xlink:title="anterior lateral eye" id="ABBRID0EI6AG" xlink:type="simple">ALE</abbrev> 0.06, <abbrev xmlns:xlink="http://www.w3.org/1999/xlink" xlink:title="posterior median eye" id="ABBRID0EM6AG" xlink:type="simple">PME</abbrev> 0.08, <abbrev xmlns:xlink="http://www.w3.org/1999/xlink" xlink:title="posterior lateral eye" id="ABBRID0EQ6AG" xlink:type="simple">PLE</abbrev> 0.07; eye interdistances: <abbrev xmlns:xlink="http://www.w3.org/1999/xlink" xlink:title="anterior median eye" id="ABBRID0EU6AG" xlink:type="simple">AME</abbrev>–<abbrev xmlns:xlink="http://www.w3.org/1999/xlink" xlink:title="anterior median eye" id="ABBRID0EY6AG" xlink:type="simple">AME</abbrev> 0.08, <abbrev xmlns:xlink="http://www.w3.org/1999/xlink" xlink:title="anterior lateral eye" id="ABBRID0E36AG" xlink:type="simple">ALE</abbrev>–<abbrev xmlns:xlink="http://www.w3.org/1999/xlink" xlink:title="anterior median eye" id="ABBRID0EAABG" xlink:type="simple">AME</abbrev> 0.02, <abbrev xmlns:xlink="http://www.w3.org/1999/xlink" xlink:title="posterior median eye" id="ABBRID0EEABG" xlink:type="simple">PME</abbrev>–<abbrev xmlns:xlink="http://www.w3.org/1999/xlink" xlink:title="posterior median eye" id="ABBRID0EIABG" xlink:type="simple">PME</abbrev> 0.06, <abbrev xmlns:xlink="http://www.w3.org/1999/xlink" xlink:title="posterior lateral eye" id="ABBRID0EMABG" xlink:type="simple">PLE</abbrev>–<abbrev xmlns:xlink="http://www.w3.org/1999/xlink" xlink:title="posterior median eye" id="ABBRID0EQABG" xlink:type="simple">PME</abbrev> 0.08, <abbrev xmlns:xlink="http://www.w3.org/1999/xlink" xlink:title="anterior median eye" id="ABBRID0EUABG" xlink:type="simple">AME</abbrev>–<abbrev xmlns:xlink="http://www.w3.org/1999/xlink" xlink:title="posterior median eye" id="ABBRID0EYABG" xlink:type="simple">PME</abbrev> 0.07, <abbrev xmlns:xlink="http://www.w3.org/1999/xlink" xlink:title="anterior lateral eye" id="ABBRID0E3ABG" xlink:type="simple">ALE</abbrev>–<abbrev xmlns:xlink="http://www.w3.org/1999/xlink" xlink:title="posterior lateral eye" id="ABBRID0EABBG" xlink:type="simple">PLE</abbrev> 0.01; leg measurements: I 7.31 (2.63, 0.32, 1.34, 2.40, 0.62), II 4.14 (1.44, 0.26, 0.65, 1.33, 0.46), III 2.70 (0.98, 0.23, 0.48, 0.63, 0.38), IV 5.12 (1.75, 0.33, 0.99, 1.58, 0.47). Leg formula 1423.</p><p><bold><italic>Epigyne</italic></bold> (Fig. <xref ref-type="fig" rid="F5">5C, D</xref>): epigyne with a rugby-ball-shaped atrium, laterally with triangular pockets. Copulatory openings situated in anterior part of atrium. Copulatory ducts coiled once. Spermathecae spherical. Fertilization ducts arising from posterior part of spermathecae.</p><p><bold><italic>Colouration in ethanol</italic></bold> (Fig. <xref ref-type="fig" rid="F7">7D, H, L</xref>): carapace rounded and pale yellow, medially with a wide red line. Sternum, chelicerae, labium, palps, and legs pale yellow. Opisthosoma pale yellow, posteriorly extending with black, flattened spines; dorsum with white patches and reddish-brown transverse lines; venter laterally with black transverse line.</p><p><bold>Male</bold>: unknown.</p></tp:treatment-sec><tp:treatment-sec sec-type="distribution" id="SECID0E5BBG"><title>Distribution.</title><p>Known only from the type locality (China: Hainan).</p></tp:treatment-sec><tp:treatment-sec><!--Section generated to contain objects referenced in tp:taxon-treatment.--><fig id="F5" position="float" orientation="portrait"><object-id xmlns:xlink="http://www.w3.org/1999/xlink" content-type="doi" xlink:type="simple">10.3897/zookeys.1266.172838.figure5</object-id><object-id xmlns:xlink="http://www.w3.org/1999/xlink" content-type="arpha" xlink:type="simple">D2D66142-EEC4-554C-BA3B-0935797F4489</object-id><label>Figure 5.</label><caption><p>Female genitalia of <italic><tp:taxon-name><tp:taxon-name-part taxon-name-part-type="genus" reg="Meotipa">Meotipa</tp:taxon-name-part></tp:taxon-name></italic> spp. <bold>A, B.</bold><italic><tp:taxon-name><tp:taxon-name-part taxon-name-part-type="genus" reg="Meotipa">Meo.</tp:taxon-name-part> <tp:taxon-name-part taxon-name-part-type="species" reg="cordata">cordata</tp:taxon-name-part></tp:taxon-name></italic> sp. nov.; <bold>C, D.</bold><italic><tp:taxon-name><tp:taxon-name-part taxon-name-part-type="genus" reg="Meotipa">Meo.</tp:taxon-name-part> <tp:taxon-name-part taxon-name-part-type="species" reg="vittiforma">vittiforma</tp:taxon-name-part></tp:taxon-name></italic> sp. nov.; <bold>A, C.</bold> Epigyne, ventral view; <bold>B, D.</bold> Vulva, dorsal view. Abbreviations: A = atrium; <abbrev xmlns:xlink="http://www.w3.org/1999/xlink" xlink:title="copulatory duct" id="ABBRID0EPPAG" xlink:type="simple">CD</abbrev> = copulatory duct; <abbrev xmlns:xlink="http://www.w3.org/1999/xlink" xlink:title="fertilization duct" id="ABBRID0ETPAG" xlink:type="simple">FD</abbrev> = fertilization duct; S = spermatheca. Scale bars: 0.1 mm.</p></caption><graphic xmlns:xlink="http://www.w3.org/1999/xlink" xlink:href="zookeys-1266-193_article-172838__-g005.jpg" position="float" orientation="portrait" xlink:type="simple" id="oo_1508726.jpg"><uri content-type="original_file" xlink:type="simple">https://binary.pensoft.net/fig/1508726</uri></graphic></fig><fig id="F7" position="float" orientation="portrait"><object-id xmlns:xlink="http://www.w3.org/1999/xlink" content-type="doi" xlink:type="simple">10.3897/zookeys.1266.172838.figure7</object-id><object-id xmlns:xlink="http://www.w3.org/1999/xlink" content-type="arpha" xlink:type="simple">CFA35CC4-FAD0-5839-B862-D930BCD0F8F1</object-id><label>Figure 7.</label><caption><p>Habitus of <italic><tp:taxon-name><tp:taxon-name-part taxon-name-part-type="genus" reg="Meotipa">Meotipa</tp:taxon-name-part></tp:taxon-name></italic> spp. <bold>A, E, I.</bold> Female of <italic><tp:taxon-name><tp:taxon-name-part taxon-name-part-type="genus" reg="Meotipa">Meo.</tp:taxon-name-part> <tp:taxon-name-part taxon-name-part-type="species" reg="cordata">cordata</tp:taxon-name-part></tp:taxon-name></italic> sp. nov.; <bold>B, F, J.</bold> Male of <italic><tp:taxon-name><tp:taxon-name-part taxon-name-part-type="genus" reg="Meotipa">Meo.</tp:taxon-name-part> <tp:taxon-name-part taxon-name-part-type="species" reg="lingchuanensis">lingchuanensis</tp:taxon-name-part></tp:taxon-name></italic> (Zhu &amp; Zhang, 1992), comb. nov.; <bold>C, G, K.</bold> Female of <italic><tp:taxon-name><tp:taxon-name-part taxon-name-part-type="genus" reg="Meotipa">Meo.</tp:taxon-name-part> <tp:taxon-name-part taxon-name-part-type="species" reg="lingchuanensis">lingchuanensis</tp:taxon-name-part></tp:taxon-name></italic> (Zhu &amp; Zhang, 1992), comb. nov. (arrows in K point to the spine sockets); <bold>D, H, L.</bold> Female of <italic><tp:taxon-name><tp:taxon-name-part taxon-name-part-type="genus" reg="Meotipa">Meo.</tp:taxon-name-part> <tp:taxon-name-part taxon-name-part-type="species" reg="vittiforma">vittiforma</tp:taxon-name-part></tp:taxon-name></italic> sp. nov.; <bold>A–D.</bold> Dorsal view; <bold>E–H.</bold> Ventral view; <bold>I–L.</bold> Lateral view. Scale bars: 1 mm (<bold>A, C–E, G–I, K, L</bold>); 0.5 mm (<bold>B, F, J</bold>).</p></caption><graphic xmlns:xlink="http://www.w3.org/1999/xlink" xlink:href="zookeys-1266-193_article-172838__-g007.jpg" position="float" orientation="portrait" xlink:type="simple" id="oo_1508728.jpg"><uri content-type="original_file" xlink:type="simple">https://binary.pensoft.net/fig/1508728</uri></graphic></fig></tp:treatment-sec><ref-list><ref id="B15"><mixed-citation xmlns:xlink="http://www.w3.org/1999/xlink" xlink:type="simple"><person-group><name name-style="western"><surname>Liang</surname><given-names>Y</given-names></name><name name-style="western"><surname>Yin</surname><given-names>HQ</given-names></name><name name-style="western"><surname>Xu</surname><given-names>X</given-names></name></person-group> (<year>2024</year>) <article-title>Three new species of the spider genus <italic><tp:taxon-name><tp:taxon-name-part taxon-name-part-type="genus">Meotipa</tp:taxon-name-part></tp:taxon-name></italic> Simon, 1895 from Guangxi Zhuang Autonomous Region, China (<tp:taxon-name><tp:taxon-name-part taxon-name-part-type="order">Araneae</tp:taxon-name-part></tp:taxon-name>: <tp:taxon-name><tp:taxon-name-part taxon-name-part-type="family">Theridiidae</tp:taxon-name-part></tp:taxon-name>).</article-title><source>European Journal of Taxonomy</source><volume>968</volume>: <fpage>156</fpage>–<lpage>173</lpage>. <ext-link xlink:href="10.5852/ejt.2024.968.2725" ext-link-type="doi" xlink:type="simple">https://doi.org/10.5852/ejt.2024.968.2725</ext-link></mixed-citation></ref></ref-list></tp:taxon-treatment>
