# Supplementary material for: ﻿A revision of Chrysso O. Pickard-Cambridge, 1882 sensu lato (Araneae, Theridiidae)
Source: Zookeys. 2026 Jan 9;1266:193–218. doi: 10.3897/zookeys.1266.172838 (PMC12811754; doi:10.3897/zookeys.1266.172838)
Supplement: XML Treatment for Physcoa [file zookeys.1266.172838-treatment9.xml]

<!DOCTYPE tp:taxon-treatment
  PUBLIC "-//TaxonX//DTD Taxonomic Treatment Publishing DTD v0 20100105//EN" "tax-treatment-NSO.dtd">
<tp:taxon-treatment xmlns:tp="http://www.plazi.org/taxpub"><tp:treatment-meta><kwd-group><label>Taxon classification</label><kwd>
                <named-content content-type="kingdom">Animalia</named-content>
              </kwd><kwd>
                <named-content content-type="order">Araneae</named-content>
              </kwd><kwd>
                <named-content content-type="family">Theridiidae</named-content>
              </kwd></kwd-group><mixed-citation publication-type="journal"><person-group><name><surname>Hu</surname><given-names>Changhao</given-names></name><name><surname>Zhong</surname><given-names>Rui</given-names></name><name><surname>Liu</surname><given-names>Jie</given-names></name><name><surname>Li</surname><given-names>Zichang</given-names></name></person-group><article-title>﻿A revision of <italic><tp:taxon-name><tp:taxon-name-part taxon-name-part-type="genus" reg="Chrysso">Chrysso</tp:taxon-name-part></tp:taxon-name></italic> O. Pickard-Cambridge, 1882 <italic>sensu lato</italic> (<tp:taxon-name><tp:taxon-name-part taxon-name-part-type="order">Araneae</tp:taxon-name-part></tp:taxon-name>, <tp:taxon-name><tp:taxon-name-part taxon-name-part-type="family">Theridiidae</tp:taxon-name-part></tp:taxon-name>)</article-title><source>Zookeys</source><day>09</day><month>01</month><year>2026</year><volume>1266</volume><fpage>193</fpage><lpage>218</lpage><pub-id pub-id-type="doi">10.3897/zookeys.1266.172838</pub-id></mixed-citation></tp:treatment-meta><tp:nomenclature><label>﻿Genus</label><tp:taxon-name><object-id xmlns:xlink="http://www.w3.org/1999/xlink" content-type="arpha" xlink:type="simple">F016F22D-E27E-5EE0-B98C-22998C8C0937</object-id>
              <tp:taxon-name-part taxon-name-part-type="genus" reg="Physcoa">Physcoa</tp:taxon-name-part>
            </tp:taxon-name><tp:taxon-authority>Thorell, 1895</tp:taxon-authority><tp:taxon-status xmlns:xlink="http://www.w3.org/1999/xlink" xlink:type="simple">stat. rev.</tp:taxon-status><tp:nomenclature-citation-list><tp:nomenclature-citation><tp:taxon-name>
                  <tp:taxon-name-part taxon-name-part-type="genus" reg="Physcoa">Physcoa</tp:taxon-name-part></tp:taxon-name><comment>: Thorell 1895: 82.</comment></tp:nomenclature-citation></tp:nomenclature-citation-list></tp:nomenclature><tp:treatment-sec sec-type="type species" id="SECID0EODBG"><title>Type species.</title><p><italic><tp:taxon-name><tp:taxon-name-part taxon-name-part-type="genus" reg="Physcoa">Physcoa</tp:taxon-name-part> <tp:taxon-name-part taxon-name-part-type="species" reg="scintillans">scintillans</tp:taxon-name-part></tp:taxon-name></italic> Thorell, 1895, comb. rev. from Myanmar.</p></tp:treatment-sec><tp:treatment-sec sec-type="diagnosis" id="SECID0E6DBG"><title>Diagnosis.</title><p>Members of the genus <italic><tp:taxon-name><tp:taxon-name-part taxon-name-part-type="genus" reg="Physcoa">Physcoa</tp:taxon-name-part></tp:taxon-name></italic> Thorell, 1895, stat. rev. can be distinguished from the true <italic><tp:taxon-name><tp:taxon-name-part taxon-name-part-type="genus" reg="Chrysso">Chrysso</tp:taxon-name-part></tp:taxon-name></italic> (cf. Figs <xref ref-type="fig" rid="F8">8</xref>–<xref ref-type="fig" rid="F12">12</xref>; fig. 34A–E in <xref ref-type="bibr" rid="B26">Zhu 1998</xref>; fig. 111.1–3 in <xref ref-type="bibr" rid="B19">Song et al. 2006</xref>; figs 481–492 in <xref ref-type="bibr" rid="B17">Sen et al. 2015</xref> and figs 1–7, 9, 11, 13, 15, 21–31, 34, 35 in <xref ref-type="bibr" rid="B12">Levi 1957</xref>; figs 7, 8, 12 in <xref ref-type="bibr" rid="B5">Buckup and Marques 1996</xref>) by the following combination of characteristics: (1) cymbium with a prolateral distal projection (except <italic><tp:taxon-name><tp:taxon-name-part taxon-name-part-type="genus" reg="Physcoa">P.</tp:taxon-name-part> <tp:taxon-name-part taxon-name-part-type="species" reg="cyclocera">cyclocera</tp:taxon-name-part></tp:taxon-name></italic> (Zhu, 1998), comb. nov.) (vs cymbium without projection); (2) embolus C-shaped, with embolic projection in some species (vs filiform and complexly elongating, without embolic projection); and (3) copulatory ducts spherical, smaller than spermathecae (except <italic><tp:taxon-name><tp:taxon-name-part taxon-name-part-type="genus" reg="Physcoa">P.</tp:taxon-name-part> <tp:taxon-name-part taxon-name-part-type="species" reg="cyclocera">cyclocera</tp:taxon-name-part></tp:taxon-name></italic> (Zhu, 1998), comb. nov.) (vs sac-like, much larger than spermathecae).</p><p>Members of the genus <italic><tp:taxon-name><tp:taxon-name-part taxon-name-part-type="genus" reg="Physcoa">Physcoa</tp:taxon-name-part></tp:taxon-name></italic> Thorell, 1895, stat. rev. is similar to <italic><tp:taxon-name><tp:taxon-name-part taxon-name-part-type="genus" reg="Argyrodes">Argyrodes</tp:taxon-name-part></tp:taxon-name></italic> Simon, 1864 (cf. Figs <xref ref-type="fig" rid="F8">8</xref>, <xref ref-type="fig" rid="F9">9</xref>, <xref ref-type="fig" rid="F11">11</xref>, <xref ref-type="fig" rid="F12">12</xref> and fig. 52 in <xref ref-type="bibr" rid="B2">Agnarsson et al. 2007</xref>; figs 2–8 in <xref ref-type="bibr" rid="B9">Kaya et al. 2010</xref>) in having a posterior extension on dorsal opisthosoma and the presence of prolateral cymbial projection, but it can be distinguished by: (1) bulb-cymbium-lock mechanism hood-like (vs hook-like); (2) tegular apophysis short, not visible before expanded, covered by bulb (vs long, protrusive, and visible before expanded); (3) embolus C-shaped (vs triangular); and (4) copulatory ducts spherical (vs tubular).</p><fig id="F8" position="float" orientation="portrait"><object-id xmlns:xlink="http://www.w3.org/1999/xlink" content-type="doi" xlink:type="simple">10.3897/zookeys.1266.172838.figure8</object-id><object-id xmlns:xlink="http://www.w3.org/1999/xlink" content-type="arpha" xlink:type="simple">07E3AF8B-DE99-5DAD-8BD6-FDBBD2823500</object-id><label>Figure 8.</label><caption><p>Left male palp of <italic><tp:taxon-name><tp:taxon-name-part taxon-name-part-type="genus" reg="Physcoa">Physcoa</tp:taxon-name-part> <tp:taxon-name-part taxon-name-part-type="species" reg="oxycera">oxycera</tp:taxon-name-part></tp:taxon-name></italic> (Zhu &amp; Song, 1993), comb. nov. <bold>A.</bold> Prolateral view; <bold>B.</bold> Ventral view; <bold>C.</bold> Retrolateral view; <bold>D.</bold> Cymbium, ventral view; <bold>E.</bold> Expanded bulb, apical view. Abbreviations: C = conductor; <abbrev xmlns:xlink="http://www.w3.org/1999/xlink" xlink:title="cymbial hood" id="ABBRID0EKIBG" xlink:type="simple">Ch</abbrev> = cymbial hood; <abbrev xmlns:xlink="http://www.w3.org/1999/xlink" xlink:title="cymbial projection" id="ABBRID0EOIBG" xlink:type="simple">CP</abbrev> = cymbial projection; E = embolus; <abbrev xmlns:xlink="http://www.w3.org/1999/xlink" xlink:title="embolic projection" id="ABBRID0ESIBG" xlink:type="simple">EP</abbrev> = embolic projection; <abbrev xmlns:xlink="http://www.w3.org/1999/xlink" xlink:title="median apophysis" id="ABBRID0EWIBG" xlink:type="simple">MA</abbrev> = median apophysis; <abbrev xmlns:xlink="http://www.w3.org/1999/xlink" xlink:title="subtegulum" id="ABBRID0E1IBG" xlink:type="simple">ST</abbrev> = subtegulum; T = tegulum; <abbrev xmlns:xlink="http://www.w3.org/1999/xlink" xlink:title="tegular apophysis" id="ABBRID0E5IBG" xlink:type="simple">TA</abbrev> = tegular apophysis; <abbrev xmlns:xlink="http://www.w3.org/1999/xlink" xlink:title="trichobothria" id="ABBRID0ECJBG" xlink:type="simple">Tb</abbrev> = trichobothria; <abbrev xmlns:xlink="http://www.w3.org/1999/xlink" xlink:title="tarsal organ" id="ABBRID0EGJBG" xlink:type="simple">TO</abbrev> = tarsal organ; <abbrev xmlns:xlink="http://www.w3.org/1999/xlink" xlink:title="tegular pit" id="ABBRID0EKJBG" xlink:type="simple">TP</abbrev> = tegular pit. Scale bars: 0.1 mm.</p></caption><graphic xmlns:xlink="http://www.w3.org/1999/xlink" xlink:href="zookeys-1266-193_article-172838__-g008.jpg" position="float" orientation="portrait" xlink:type="simple" id="oo_1508729.jpg"><uri content-type="original_file" xlink:type="simple">https://binary.pensoft.net/fig/1508729</uri></graphic></fig><fig id="F9" position="float" orientation="portrait"><object-id xmlns:xlink="http://www.w3.org/1999/xlink" content-type="doi" xlink:type="simple">10.3897/zookeys.1266.172838.figure9</object-id><object-id xmlns:xlink="http://www.w3.org/1999/xlink" content-type="arpha" xlink:type="simple">BE0BAA49-B895-5F7E-86D3-B6A8D7FAA98D</object-id><label>Figure 9.</label><caption><p>Left male palp of <italic><tp:taxon-name><tp:taxon-name-part taxon-name-part-type="genus" reg="Physcoa">Physcoa</tp:taxon-name-part> <tp:taxon-name-part taxon-name-part-type="species" reg="scintillans">scintillans</tp:taxon-name-part></tp:taxon-name></italic> Thorell, 1895, comb. rev. <bold>A.</bold> Prolateral view; <bold>B.</bold> Ventral view; <bold>C.</bold> Retrolateral view; <bold>D.</bold> Cymbium, ventral view; <bold>E.</bold> Expanded bulb, apical view. Abbreviations: C = conductor; <abbrev xmlns:xlink="http://www.w3.org/1999/xlink" xlink:title="cymbial hood" id="ABBRID0EQKBG" xlink:type="simple">Ch</abbrev> = cymbial hood; <abbrev xmlns:xlink="http://www.w3.org/1999/xlink" xlink:title="cymbial projection" id="ABBRID0EUKBG" xlink:type="simple">CP</abbrev> = cymbial projection; E = embolus; <abbrev xmlns:xlink="http://www.w3.org/1999/xlink" xlink:title="median apophysis" id="ABBRID0EYKBG" xlink:type="simple">MA</abbrev> = median apophysis; <abbrev xmlns:xlink="http://www.w3.org/1999/xlink" xlink:title="subtegulum" id="ABBRID0E3KBG" xlink:type="simple">ST</abbrev> = subtegulum; T = tegulum; <abbrev xmlns:xlink="http://www.w3.org/1999/xlink" xlink:title="tegular apophysis" id="ABBRID0EALBG" xlink:type="simple">TA</abbrev> = tegular apophysis; <abbrev xmlns:xlink="http://www.w3.org/1999/xlink" xlink:title="trichobothria" id="ABBRID0EELBG" xlink:type="simple">Tb</abbrev> = trichobothria; <abbrev xmlns:xlink="http://www.w3.org/1999/xlink" xlink:title="tarsal organ" id="ABBRID0EILBG" xlink:type="simple">TO</abbrev> = tarsal organ; <abbrev xmlns:xlink="http://www.w3.org/1999/xlink" xlink:title="tegular pit" id="ABBRID0EMLBG" xlink:type="simple">TP</abbrev> = tegular pit. Scale bars: 0.1 mm.</p></caption><graphic xmlns:xlink="http://www.w3.org/1999/xlink" xlink:href="zookeys-1266-193_article-172838__-g009.jpg" position="float" orientation="portrait" xlink:type="simple" id="oo_1508730.jpg"><uri content-type="original_file" xlink:type="simple">https://binary.pensoft.net/fig/1508730</uri></graphic></fig></tp:treatment-sec><tp:treatment-sec sec-type="description" id="SECID0EVLBG"><title>Description.</title><p><bold><italic>Habitus</italic></bold> (Figs <xref ref-type="fig" rid="F13">13</xref>, <xref ref-type="fig" rid="F14">14</xref>): male total length 2.01–3.92, female 2.48–7.70. Carapace rounded or oval. Sternum triangular. Chelicerae with two or three promarginal teeth, without retromarginal teeth. Leg formula 1423. Retrolateral part of patella of legs with apophysis. Dorsal part of opisthosoma laterally with two humps and posterior part with extension beyond spinnerets. Colulus or colular setae absent.</p><p><bold><italic>Male palp</italic></bold> (Figs <xref ref-type="fig" rid="F8">8</xref>, <xref ref-type="fig" rid="F9">9</xref>, <xref ref-type="fig" rid="F11">11</xref>, <xref ref-type="fig" rid="F12">12</xref>): tibia wider than long, with distal part almost 2–3 times wider than basal part in ventral view; retrolateral part with one or two trichobothria. Cymbium almost as long as wide or slightly longer than wide, prolateral-distal part with a projection; cymbial hood located at retrolateral-distal margin of cymbium, wider than long; tarsal organ enlarged, three times larger than setal sockets. Subtegulum bowl-like. Tegulum retrolaterally with a rounded pit. Median apophysis visible and tegular apophysis not visible in ventral view; tegular apophysis almost as large as median apophysis. Conductor incrassate, membranous, supporting embolic tip. Embolus wide, C-shaped, basal hook spherical, forming a lock mechanism with tegular pit.</p><p><bold><italic>Epigyne</italic></bold> (Fig. <xref ref-type="fig" rid="F10">10</xref>): epigyne with a short atrium, wider than 2/3 the width of epigynal field. Copulatory ducts almost spherical. Spermathecae spherical, wider than copulatory ducts. Fertilization ducts originating from posterior part of spermathecae.</p><fig id="F10" position="float" orientation="portrait"><object-id xmlns:xlink="http://www.w3.org/1999/xlink" content-type="doi" xlink:type="simple">10.3897/zookeys.1266.172838.figure10</object-id><object-id xmlns:xlink="http://www.w3.org/1999/xlink" content-type="arpha" xlink:type="simple">7DE7E6E8-B8E9-57C5-85F0-64E3C72046E7</object-id><label>Figure 10.</label><caption><p>Female genitalia of <italic><tp:taxon-name><tp:taxon-name-part taxon-name-part-type="genus" reg="Physcoa">Physcoa</tp:taxon-name-part></tp:taxon-name></italic> spp. <bold>A, B.</bold><italic><tp:taxon-name><tp:taxon-name-part taxon-name-part-type="genus" reg="Physcoa">P.</tp:taxon-name-part> <tp:taxon-name-part taxon-name-part-type="species" reg="scintillans">scintillans</tp:taxon-name-part></tp:taxon-name></italic> Thorell, 1895, comb. rev.; <bold>C, D.</bold><italic><tp:taxon-name><tp:taxon-name-part taxon-name-part-type="genus" reg="Physcoa">P.</tp:taxon-name-part> <tp:taxon-name-part taxon-name-part-type="species" reg="trimaculata">trimaculata</tp:taxon-name-part></tp:taxon-name></italic> (Zhu, Zhang &amp; Xu, 1991), comb. nov.; <bold>E, F.</bold><italic><tp:taxon-name><tp:taxon-name-part taxon-name-part-type="genus" reg="Physcoa">P.</tp:taxon-name-part> <tp:taxon-name-part taxon-name-part-type="species" reg="trispinula">trispinula</tp:taxon-name-part></tp:taxon-name></italic> (Zhu, 1998), comb. nov.; <bold>A, C, E.</bold> Epigyne, ventral view; <bold>B, D, F.</bold> Vulva, dorsal view. Abbreviations: A = atrium; <abbrev xmlns:xlink="http://www.w3.org/1999/xlink" xlink:title="copulatory duct" id="ABBRID0EEPBG" xlink:type="simple">CD</abbrev> = copulatory duct; <abbrev xmlns:xlink="http://www.w3.org/1999/xlink" xlink:title="fertilization duct" id="ABBRID0EIPBG" xlink:type="simple">FD</abbrev> = fertilization duct; S = spermatheca. Scale bars: 0.1 mm.</p></caption><graphic xmlns:xlink="http://www.w3.org/1999/xlink" xlink:href="zookeys-1266-193_article-172838__-g010.jpg" position="float" orientation="portrait" xlink:type="simple" id="oo_1508731.jpg"><uri content-type="original_file" xlink:type="simple">https://binary.pensoft.net/fig/1508731</uri></graphic></fig><fig id="F11" position="float" orientation="portrait"><object-id xmlns:xlink="http://www.w3.org/1999/xlink" content-type="doi" xlink:type="simple">10.3897/zookeys.1266.172838.figure11</object-id><object-id xmlns:xlink="http://www.w3.org/1999/xlink" content-type="arpha" xlink:type="simple">CC3D6498-8C86-5BAD-9A14-5037B138943C</object-id><label>Figure 11.</label><caption><p>Left male palp of <italic><tp:taxon-name><tp:taxon-name-part taxon-name-part-type="genus" reg="Physcoa">Physcoa</tp:taxon-name-part> <tp:taxon-name-part taxon-name-part-type="species" reg="trimaculata">trimaculata</tp:taxon-name-part></tp:taxon-name></italic> (Zhu, Zhang &amp; Xu, 1991), comb. nov. <bold>A.</bold> Prolateral view; <bold>B.</bold> Ventral view; <bold>C.</bold> Retrolateral view; <bold>D.</bold> Cymbium, ventral view; <bold>E.</bold> Expanded bulb, retrolateral view; <bold>F.</bold> Same, dorsal view. Abbreviations: C = conductor; <abbrev xmlns:xlink="http://www.w3.org/1999/xlink" xlink:title="cymbial hood" id="ABBRID0EQQBG" xlink:type="simple">Ch</abbrev> = cymbial hood; <abbrev xmlns:xlink="http://www.w3.org/1999/xlink" xlink:title="cymbial projection" id="ABBRID0EUQBG" xlink:type="simple">CP</abbrev> = cymbial projection; E = embolus; <abbrev xmlns:xlink="http://www.w3.org/1999/xlink" xlink:title="embolic basal hook" id="ABBRID0EYQBG" xlink:type="simple">EBH</abbrev> = embolic basal hook; <abbrev xmlns:xlink="http://www.w3.org/1999/xlink" xlink:title="median apophysis" id="ABBRID0E3QBG" xlink:type="simple">MA</abbrev> = median apophysis; <abbrev xmlns:xlink="http://www.w3.org/1999/xlink" xlink:title="subtegulum" id="ABBRID0EARBG" xlink:type="simple">ST</abbrev> = subtegulum; T = tegulum; <abbrev xmlns:xlink="http://www.w3.org/1999/xlink" xlink:title="tegular apophysis" id="ABBRID0EERBG" xlink:type="simple">TA</abbrev> = tegular apophysis; <abbrev xmlns:xlink="http://www.w3.org/1999/xlink" xlink:title="trichobothria" id="ABBRID0EIRBG" xlink:type="simple">Tb</abbrev> = trichobothria; <abbrev xmlns:xlink="http://www.w3.org/1999/xlink" xlink:title="tarsal organ" id="ABBRID0EMRBG" xlink:type="simple">TO</abbrev> = tarsal organ; <abbrev xmlns:xlink="http://www.w3.org/1999/xlink" xlink:title="tegular pit" id="ABBRID0EQRBG" xlink:type="simple">TP</abbrev> = tegular pit. Scale bars: 0.1 mm.</p></caption><graphic xmlns:xlink="http://www.w3.org/1999/xlink" xlink:href="zookeys-1266-193_article-172838__-g011.jpg" position="float" orientation="portrait" xlink:type="simple" id="oo_1508732.jpg"><uri content-type="original_file" xlink:type="simple">https://binary.pensoft.net/fig/1508732</uri></graphic></fig><fig id="F12" position="float" orientation="portrait"><object-id xmlns:xlink="http://www.w3.org/1999/xlink" content-type="doi" xlink:type="simple">10.3897/zookeys.1266.172838.figure12</object-id><object-id xmlns:xlink="http://www.w3.org/1999/xlink" content-type="arpha" xlink:type="simple">67B3A9B4-45D6-5641-9C2A-916CE253607A</object-id><label>Figure 12.</label><caption><p>Left male palp of <italic><tp:taxon-name><tp:taxon-name-part taxon-name-part-type="genus" reg="Physcoa">Physcoa</tp:taxon-name-part> <tp:taxon-name-part taxon-name-part-type="species" reg="wenxianensis">wenxianensis</tp:taxon-name-part></tp:taxon-name></italic> (Zhu, 1998), comb. nov. <bold>A.</bold> Prolateral view; <bold>B.</bold> Ventral view; <bold>C.</bold> Retrolateral view; <bold>D.</bold> Cymbium, ventral view; <bold>E.</bold> Expanded bulb, dorsal view. Abbreviations: C = conductor; <abbrev xmlns:xlink="http://www.w3.org/1999/xlink" xlink:title="cymbial hood" id="ABBRID0EWSBG" xlink:type="simple">Ch</abbrev> = cymbial hood; <abbrev xmlns:xlink="http://www.w3.org/1999/xlink" xlink:title="cymbial projection" id="ABBRID0E1SBG" xlink:type="simple">CP</abbrev> = cymbial projection; E = embolus; <abbrev xmlns:xlink="http://www.w3.org/1999/xlink" xlink:title="median apophysis" id="ABBRID0E5SBG" xlink:type="simple">MA</abbrev> = median apophysis; <abbrev xmlns:xlink="http://www.w3.org/1999/xlink" xlink:title="subtegulum" id="ABBRID0ECTBG" xlink:type="simple">ST</abbrev> = subtegulum; T = tegulum; <abbrev xmlns:xlink="http://www.w3.org/1999/xlink" xlink:title="tegular apophysis" id="ABBRID0EGTBG" xlink:type="simple">TA</abbrev> = tegular apophysis; <abbrev xmlns:xlink="http://www.w3.org/1999/xlink" xlink:title="trichobothria" id="ABBRID0EKTBG" xlink:type="simple">Tb</abbrev> = trichobothria; <abbrev xmlns:xlink="http://www.w3.org/1999/xlink" xlink:title="tarsal organ" id="ABBRID0EOTBG" xlink:type="simple">TO</abbrev> = tarsal organ. Scale bars: 0.1 mm.</p></caption><graphic xmlns:xlink="http://www.w3.org/1999/xlink" xlink:href="zookeys-1266-193_article-172838__-g012.jpg" position="float" orientation="portrait" xlink:type="simple" id="oo_1508733.jpg"><uri content-type="original_file" xlink:type="simple">https://binary.pensoft.net/fig/1508733</uri></graphic></fig><fig id="F13" position="float" orientation="portrait"><object-id xmlns:xlink="http://www.w3.org/1999/xlink" content-type="doi" xlink:type="simple">10.3897/zookeys.1266.172838.figure13</object-id><object-id xmlns:xlink="http://www.w3.org/1999/xlink" content-type="arpha" xlink:type="simple">BC1C89DB-52CF-5581-A13A-F4823B7C873C</object-id><label>Figure 13.</label><caption><p>Habitus of <italic><tp:taxon-name><tp:taxon-name-part taxon-name-part-type="genus" reg="Physcoa">Physcoa</tp:taxon-name-part></tp:taxon-name></italic> spp. <bold>A, D, G.</bold> Male of <italic><tp:taxon-name><tp:taxon-name-part taxon-name-part-type="genus" reg="Physcoa">P.</tp:taxon-name-part> <tp:taxon-name-part taxon-name-part-type="species" reg="oxycera">oxycera</tp:taxon-name-part></tp:taxon-name></italic> (Zhu &amp; Song, 1993), comb. nov.; <bold>B, E, H.</bold> Male of <italic><tp:taxon-name><tp:taxon-name-part taxon-name-part-type="genus" reg="Physcoa">P.</tp:taxon-name-part> <tp:taxon-name-part taxon-name-part-type="species" reg="scintillans">scintillans</tp:taxon-name-part></tp:taxon-name></italic> Thorell, 1895, comb. rev.; <bold>C, F, I.</bold> Female of <italic><tp:taxon-name><tp:taxon-name-part taxon-name-part-type="genus" reg="Physcoa">P.</tp:taxon-name-part> <tp:taxon-name-part taxon-name-part-type="species" reg="scintillans">scintillans</tp:taxon-name-part></tp:taxon-name></italic> Thorell, 1895, comb. rev.; <bold>A–C.</bold> Dorsal view; <bold>D–F.</bold> Ventral view; <bold>G–I.</bold> Lateral view. Scale bars: 0.5 mm (<bold>A, D, G</bold>); 1 mm (<bold>B, C, E, F, H, J</bold>).</p></caption><graphic xmlns:xlink="http://www.w3.org/1999/xlink" xlink:href="zookeys-1266-193_article-172838__-g013.jpg" position="float" orientation="portrait" xlink:type="simple" id="oo_1508734.jpg"><uri content-type="original_file" xlink:type="simple">https://binary.pensoft.net/fig/1508734</uri></graphic></fig><fig id="F14" position="float" orientation="portrait"><object-id xmlns:xlink="http://www.w3.org/1999/xlink" content-type="doi" xlink:type="simple">10.3897/zookeys.1266.172838.figure14</object-id><object-id xmlns:xlink="http://www.w3.org/1999/xlink" content-type="arpha" xlink:type="simple">11513A4C-2B70-55F1-AA91-2F33D1DF03C3</object-id><label>Figure 14.</label><caption><p>Habitus of <italic><tp:taxon-name><tp:taxon-name-part taxon-name-part-type="genus" reg="Physcoa">Physcoa</tp:taxon-name-part></tp:taxon-name></italic> spp. <bold>A, E, I.</bold> Male of <italic><tp:taxon-name><tp:taxon-name-part taxon-name-part-type="genus" reg="Physcoa">P.</tp:taxon-name-part> <tp:taxon-name-part taxon-name-part-type="species" reg="trimaculata">trimaculata</tp:taxon-name-part></tp:taxon-name></italic> (Zhu, Zhang &amp; Xu, 1991), comb. nov.; <bold>B, F, J.</bold> Female of <italic><tp:taxon-name><tp:taxon-name-part taxon-name-part-type="genus" reg="Physcoa">P.</tp:taxon-name-part> <tp:taxon-name-part taxon-name-part-type="species" reg="trimaculata">trimaculata</tp:taxon-name-part></tp:taxon-name></italic> (Zhu, Zhang &amp; Xu, 1991), comb. nov.; <bold>C, G, K.</bold> Female of <italic><tp:taxon-name><tp:taxon-name-part taxon-name-part-type="genus" reg="Physcoa">P.</tp:taxon-name-part> <tp:taxon-name-part taxon-name-part-type="species" reg="trispinula">trispinula</tp:taxon-name-part></tp:taxon-name></italic> (Zhu, 1998), comb. nov.; <bold>D, H, L.</bold> Male of <italic><tp:taxon-name><tp:taxon-name-part taxon-name-part-type="genus" reg="Physcoa">P.</tp:taxon-name-part> <tp:taxon-name-part taxon-name-part-type="species" reg="wenxianensis">wenxianensis</tp:taxon-name-part></tp:taxon-name></italic> (Zhu, 1998), comb. nov.; <bold>A–D.</bold> Dorsal view; <bold>E–H.</bold> Ventral view; <bold>I–L.</bold> Lateral view. Scale bars: 0.5 mm (<bold>A, C–E, G–I, K, L</bold>); 1 mm (<bold>B, F, J</bold>).</p></caption><graphic xmlns:xlink="http://www.w3.org/1999/xlink" xlink:href="zookeys-1266-193_article-172838__-g014.jpg" position="float" orientation="portrait" xlink:type="simple" id="oo_1508735.jpg"><uri content-type="original_file" xlink:type="simple">https://binary.pensoft.net/fig/1508735</uri></graphic></fig></tp:treatment-sec><tp:treatment-sec sec-type="Composition" id="SECID0EOYBG"><title>Composition.</title><p><italic><tp:taxon-name><tp:taxon-name-part taxon-name-part-type="genus" reg="Physcoa">Physcoa</tp:taxon-name-part> <tp:taxon-name-part taxon-name-part-type="species" reg="angula">angula</tp:taxon-name-part></tp:taxon-name></italic> (Tikader, 1970), comb. nov., <italic><tp:taxon-name><tp:taxon-name-part taxon-name-part-type="genus" reg="Physcoa">P.</tp:taxon-name-part> <tp:taxon-name-part taxon-name-part-type="species" reg="cyclocera">cyclocera</tp:taxon-name-part></tp:taxon-name></italic> (Zhu, 1998), comb. nov., <italic><tp:taxon-name><tp:taxon-name-part taxon-name-part-type="genus" reg="Physcoa">P.</tp:taxon-name-part> <tp:taxon-name-part taxon-name-part-type="species" reg="fanjingshan">fanjingshan</tp:taxon-name-part></tp:taxon-name></italic> (Song, Zhang &amp; Zhu, 2006), comb. nov., <italic><tp:taxon-name><tp:taxon-name-part taxon-name-part-type="genus" reg="Physcoa">P.</tp:taxon-name-part> <tp:taxon-name-part taxon-name-part-type="species" reg="oxycera">oxycera</tp:taxon-name-part></tp:taxon-name></italic> (Zhu &amp; Song, 1993), comb. nov., <italic><tp:taxon-name><tp:taxon-name-part taxon-name-part-type="genus" reg="Physcoa">P.</tp:taxon-name-part> <tp:taxon-name-part taxon-name-part-type="species" reg="scintillans">scintillans</tp:taxon-name-part></tp:taxon-name></italic> Thorell, 1895, comb. rev., <italic><tp:taxon-name><tp:taxon-name-part taxon-name-part-type="genus" reg="Physcoa">P.</tp:taxon-name-part> <tp:taxon-name-part taxon-name-part-type="species" reg="trimaculata">trimaculata</tp:taxon-name-part></tp:taxon-name></italic> (Zhu, Zhang &amp; Xu, 1991), comb. nov., <italic><tp:taxon-name><tp:taxon-name-part taxon-name-part-type="genus" reg="Physcoa">P.</tp:taxon-name-part> <tp:taxon-name-part taxon-name-part-type="species" reg="trispinula">trispinula</tp:taxon-name-part></tp:taxon-name></italic> (Zhu, 1998), comb. nov., and <italic><tp:taxon-name><tp:taxon-name-part taxon-name-part-type="genus" reg="Physcoa">P.</tp:taxon-name-part> <tp:taxon-name-part taxon-name-part-type="species" reg="wenxianensis">wenxianensis</tp:taxon-name-part></tp:taxon-name></italic> (Zhu, 1998), comb. nov.</p></tp:treatment-sec><tp:treatment-sec sec-type="remarks" id="SECID0EM2BG"><title>Remarks.</title><p>Although the specimens of <italic><tp:taxon-name><tp:taxon-name-part taxon-name-part-type="genus" reg="Chrysso">Chrysso</tp:taxon-name-part> <tp:taxon-name-part taxon-name-part-type="species" reg="angula">angula</tp:taxon-name-part></tp:taxon-name></italic>, <italic><tp:taxon-name><tp:taxon-name-part taxon-name-part-type="genus" reg="Chrysso">Chr.</tp:taxon-name-part> <tp:taxon-name-part taxon-name-part-type="species" reg="cyclocera">cyclocera</tp:taxon-name-part></tp:taxon-name></italic>, and <italic><tp:taxon-name><tp:taxon-name-part taxon-name-part-type="genus" reg="Chrysso">Chr.</tp:taxon-name-part> <tp:taxon-name-part taxon-name-part-type="species" reg="fanjingshan">fanjingshan</tp:taxon-name-part></tp:taxon-name></italic> were unavailable for examination, the illustrations and descriptions of <italic><tp:taxon-name><tp:taxon-name-part taxon-name-part-type="genus" reg="Chrysso">Chr.</tp:taxon-name-part> <tp:taxon-name-part taxon-name-part-type="species" reg="angula">angula</tp:taxon-name-part></tp:taxon-name></italic> and <italic><tp:taxon-name><tp:taxon-name-part taxon-name-part-type="genus" reg="Chrysso">Chr.</tp:taxon-name-part> <tp:taxon-name-part taxon-name-part-type="species" reg="fanjingshan">fanjingshan</tp:taxon-name-part></tp:taxon-name></italic> (fig. 111.1–3 in <xref ref-type="bibr" rid="B19">Song et al. 2006</xref>; figs 481–492 in <xref ref-type="bibr" rid="B17">Sen et al. 2015</xref>) clearly show the following characteristics of <italic><tp:taxon-name><tp:taxon-name-part taxon-name-part-type="genus" reg="Physcoa">Physcoa</tp:taxon-name-part></tp:taxon-name></italic>: a projection on prolateral distal cymbium, the C-shaped embolus (male of <italic><tp:taxon-name><tp:taxon-name-part taxon-name-part-type="genus" reg="Chrysso">Chr.</tp:taxon-name-part> <tp:taxon-name-part taxon-name-part-type="species" reg="fanjingshan">fanjingshan</tp:taxon-name-part></tp:taxon-name></italic> unknown), a wide and short epigynal atrium, and the spherical copulatory duct. Despite <italic><tp:taxon-name><tp:taxon-name-part taxon-name-part-type="genus" reg="Chrysso">Chr.</tp:taxon-name-part> <tp:taxon-name-part taxon-name-part-type="species" reg="cyclocera">cyclocera</tp:taxon-name-part></tp:taxon-name></italic> (fig. 34A–E in <xref ref-type="bibr" rid="B26">Zhu 1998</xref>) lacking a cymbial projection, this species exhibits a C-shaped embolus with an embolic projection, which is similar to <italic><tp:taxon-name><tp:taxon-name-part taxon-name-part-type="genus" reg="Physcoa">P.</tp:taxon-name-part> <tp:taxon-name-part taxon-name-part-type="species" reg="oxycera">oxycera</tp:taxon-name-part></tp:taxon-name></italic> comb. nov. Therefore, we transfer these three species to <italic><tp:taxon-name><tp:taxon-name-part taxon-name-part-type="genus" reg="Physcoa">Physcoa</tp:taxon-name-part></tp:taxon-name></italic>.</p></tp:treatment-sec><tp:treatment-sec sec-type="distribution" id="SECID0EE6BG"><title>Distribution.</title><p>China, India, Japan, Korea, Myanmar, Philippines, Thailand.</p></tp:treatment-sec><ref-list><ref id="B26"><mixed-citation xmlns:xlink="http://www.w3.org/1999/xlink" xlink:type="simple"><person-group><name name-style="western"><surname>Zhu</surname><given-names>MS</given-names></name></person-group> (<year>1998</year>) <source>Fauna Sinica: <tp:taxon-name><tp:taxon-name-part taxon-name-part-type="class">Arachnida</tp:taxon-name-part></tp:taxon-name>: <tp:taxon-name><tp:taxon-name-part taxon-name-part-type="order">Araneae</tp:taxon-name-part></tp:taxon-name>: <tp:taxon-name><tp:taxon-name-part taxon-name-part-type="family">Theridiidae</tp:taxon-name-part></tp:taxon-name>.</source><publisher-name>Science Press</publisher-name>, <publisher-loc>Beijing</publisher-loc>, <size units="page">436 pp</size>.</mixed-citation></ref><ref id="B19"><mixed-citation xmlns:xlink="http://www.w3.org/1999/xlink" xlink:type="simple"><person-group><name name-style="western"><surname>Song</surname><given-names>DX</given-names></name><name name-style="western"><surname>Zhang</surname><given-names>JX</given-names></name><name name-style="western"><surname>Zhu</surname><given-names>MS</given-names></name></person-group> (<year>2006</year>) <article-title><tp:taxon-name><tp:taxon-name-part taxon-name-part-type="order">Araneae</tp:taxon-name-part></tp:taxon-name>.</article-title> In: <person-group><name name-style="western"><surname>Li</surname><given-names>ZZ</given-names></name><name name-style="western"><surname>Jin</surname><given-names>DC</given-names></name></person-group> (<role>Eds</role>) <issue-title>Insects from Fanjingshan Landscape.</issue-title><source>Guizhou Science and Technology Publishing House, Guiyang</source>, <fpage>656</fpage>–<lpage>690</lpage>.</mixed-citation></ref><ref id="B17"><mixed-citation xmlns:xlink="http://www.w3.org/1999/xlink" xlink:type="simple"><person-group><name name-style="western"><surname>Sen</surname><given-names>S</given-names></name><name name-style="western"><surname>Dhali</surname><given-names>DC</given-names></name><name name-style="western"><surname>Saha</surname><given-names>S</given-names></name><name name-style="western"><surname>Raychaudhuri</surname><given-names>D</given-names></name></person-group> (<year>2015</year>) <article-title>Spiders (<tp:taxon-name><tp:taxon-name-part taxon-name-part-type="order">Araneae</tp:taxon-name-part></tp:taxon-name>: <tp:taxon-name><tp:taxon-name-part taxon-name-part-type="class">Arachnida</tp:taxon-name-part></tp:taxon-name>) of reserve forests of Dooars: Gorumara National Park, Chapramari Wildlife Sanctuary and Mahananda Wildlife Sanctuary.</article-title><source>World Scientific News</source><volume>20</volume>: <fpage>1</fpage>–<lpage>339</lpage>.</mixed-citation></ref><ref id="B12"><mixed-citation xmlns:xlink="http://www.w3.org/1999/xlink" xlink:type="simple"><person-group><name name-style="western"><surname>Levi</surname><given-names>HW</given-names></name></person-group> (<year>1957</year>) <article-title>The spider genera <italic><tp:taxon-name><tp:taxon-name-part taxon-name-part-type="genus">Chrysso</tp:taxon-name-part></tp:taxon-name></italic> and <italic><tp:taxon-name><tp:taxon-name-part taxon-name-part-type="genus">Tidarren</tp:taxon-name-part></tp:taxon-name></italic> in America.</article-title><source>Journal of the New York Entomological Society</source><volume>63</volume>: <fpage>59</fpage>–<lpage>81</lpage>.</mixed-citation></ref><ref id="B5"><mixed-citation xmlns:xlink="http://www.w3.org/1999/xlink" xlink:type="simple"><person-group><name name-style="western"><surname>Buckup</surname><given-names>EH</given-names></name><name name-style="western"><surname>Marques</surname><given-names>MAL</given-names></name></person-group> (<year>1996</year>) <article-title>Descrições, transferências e novas sinonímias em <tp:taxon-name><tp:taxon-name-part taxon-name-part-type="family">Theridiidae</tp:taxon-name-part></tp:taxon-name> (<tp:taxon-name><tp:taxon-name-part taxon-name-part-type="order">Araneae</tp:taxon-name-part></tp:taxon-name>). Iheringia.</article-title><source>Série Zoologia</source><volume>81</volume>: <fpage>45</fpage>–<lpage>62</lpage>.</mixed-citation></ref><ref id="B2"><mixed-citation xmlns:xlink="http://www.w3.org/1999/xlink" xlink:type="simple"><person-group><name name-style="western"><surname>Agnarsson</surname><given-names>I</given-names></name><name name-style="western"><surname>Coddington</surname><given-names>JA</given-names></name><name name-style="western"><surname>Knoflach</surname><given-names>B</given-names></name></person-group> (<year>2007</year>) <article-title>Morphology and evolution of cobweb spider male genitalia (<tp:taxon-name><tp:taxon-name-part taxon-name-part-type="order">Araneae</tp:taxon-name-part></tp:taxon-name>, <tp:taxon-name><tp:taxon-name-part taxon-name-part-type="family">Theridiidae</tp:taxon-name-part></tp:taxon-name>).</article-title><source>The Journal of Arachnology</source><volume>35</volume>(<issue>2</issue>): <fpage>334</fpage>–<lpage>395</lpage>. <ext-link xlink:href="10.1636/SH-06-36.1" ext-link-type="doi" xlink:type="simple">https://doi.org/10.1636/SH-06-36.1</ext-link></mixed-citation></ref><ref id="B9"><mixed-citation xmlns:xlink="http://www.w3.org/1999/xlink" xlink:type="simple"><person-group><name name-style="western"><surname>Kaya</surname><given-names>RS</given-names></name><name name-style="western"><surname>Kunt</surname><given-names>KB</given-names></name><name name-style="western"><surname>Marusik</surname><given-names>YM</given-names></name><name name-style="western"><surname>Yağmur</surname><given-names>EA</given-names></name></person-group> (<year>2010</year>) <article-title>The first record of genus <italic><tp:taxon-name><tp:taxon-name-part taxon-name-part-type="genus">Argyrodes</tp:taxon-name-part></tp:taxon-name></italic> Simon, 1864 (<tp:taxon-name><tp:taxon-name-part taxon-name-part-type="order">Araneae</tp:taxon-name-part></tp:taxon-name>: <tp:taxon-name><tp:taxon-name-part taxon-name-part-type="family">Theridiidae</tp:taxon-name-part></tp:taxon-name>) from Turkey.</article-title><source>Serket = Sarkat</source><volume>12</volume>: <fpage>7</fpage>–<lpage>12</lpage>.</mixed-citation></ref></ref-list></tp:taxon-treatment>
