# Supplementary material for: ﻿A revision of Chrysso O. Pickard-Cambridge, 1882 sensu lato (Araneae, Theridiidae)
Source: Zookeys. 2026 Jan 9;1266:193–218. doi: 10.3897/zookeys.1266.172838 (PMC12811754; doi:10.3897/zookeys.1266.172838)
Supplement: XML Treatment for Physcoa oxycera [file zookeys.1266.172838-treatment10.xml]

<!DOCTYPE tp:taxon-treatment
  PUBLIC "-//TaxonX//DTD Taxonomic Treatment Publishing DTD v0 20100105//EN" "tax-treatment-NSO.dtd">
<tp:taxon-treatment xmlns:tp="http://www.plazi.org/taxpub"><tp:treatment-meta><kwd-group><label>Taxon classification</label><kwd>
                <named-content content-type="kingdom">Animalia</named-content>
              </kwd><kwd>
                <named-content content-type="order">Araneae</named-content>
              </kwd><kwd>
                <named-content content-type="family">Theridiidae</named-content>
              </kwd></kwd-group><mixed-citation publication-type="journal"><person-group><name><surname>Hu</surname><given-names>Changhao</given-names></name><name><surname>Zhong</surname><given-names>Rui</given-names></name><name><surname>Liu</surname><given-names>Jie</given-names></name><name><surname>Li</surname><given-names>Zichang</given-names></name></person-group><article-title>﻿A revision of <italic><tp:taxon-name><tp:taxon-name-part taxon-name-part-type="genus" reg="Chrysso">Chrysso</tp:taxon-name-part></tp:taxon-name></italic> O. Pickard-Cambridge, 1882 <italic>sensu lato</italic> (<tp:taxon-name><tp:taxon-name-part taxon-name-part-type="order">Araneae</tp:taxon-name-part></tp:taxon-name>, <tp:taxon-name><tp:taxon-name-part taxon-name-part-type="family">Theridiidae</tp:taxon-name-part></tp:taxon-name>)</article-title><source>Zookeys</source><day>09</day><month>01</month><year>2026</year><volume>1266</volume><fpage>193</fpage><lpage>218</lpage><pub-id pub-id-type="doi">10.3897/zookeys.1266.172838</pub-id></mixed-citation></tp:treatment-meta><tp:nomenclature><label>﻿</label><tp:taxon-name><object-id xmlns:xlink="http://www.w3.org/1999/xlink" content-type="arpha" xlink:type="simple">A3F677AD-C8FB-59D8-B9A7-D5E147AFCD60</object-id>
              <tp:taxon-name-part taxon-name-part-type="genus" reg="Physcoa">Physcoa</tp:taxon-name-part>
              <tp:taxon-name-part taxon-name-part-type="species" reg="oxycera">oxycera</tp:taxon-name-part>
            </tp:taxon-name><tp:taxon-authority>(Zhu &amp; Song, 1993)</tp:taxon-authority><tp:taxon-status xmlns:xlink="http://www.w3.org/1999/xlink" xlink:type="simple">comb. nov.</tp:taxon-status><xref ref-type="fig" rid="F8">Figs 8</xref><xref ref-type="fig" rid="F13">, 13A, D, G</xref><tp:nomenclature-citation-list><tp:nomenclature-citation><tp:taxon-name>
                  <tp:taxon-name-part taxon-name-part-type="genus" reg="Chrysso">Chrysso</tp:taxon-name-part> <tp:taxon-name-part taxon-name-part-type="species" reg="oxycera">oxycera</tp:taxon-name-part></tp:taxon-name><comment>: Song et al. 1993: 857, fig. 10A–D (male); <xref ref-type="bibr" rid="B26">Zhu 1998</xref>: 63, fig. 35A–D (male); Song et al. 1999: 103, fig. 50H, I (male).</comment></tp:nomenclature-citation></tp:nomenclature-citation-list></tp:nomenclature><tp:treatment-sec sec-type="material" id="SECID0EKBAI"><title>Material examined.</title><p>1 male (QZMS04208): China – Hubei Province • Enshi Tujia and Miao Autonomous Prefecture, Xuan’en County, Qizimeishan National Nature Reserve, Shadaogou Town, Baishuihe Village; <named-content xmlns:xlink="http://www.w3.org/1999/xlink" content-type="dwc:verbatimCoordinates" xlink:type="simple"><named-content content-type="geo-json" specific-use="{&#34;type&#34;:&#34;Point&#34;,&#34;coordinates&#34;:[109.736000,29.923800]}" id="NCID0ETBAI" xlink:type="simple">29.9238°N, 109.7360°E</named-content></named-content>; elev. 843 m; 23–24 July 2023; C.H. Hu and M. Wei leg.</p></tp:treatment-sec><tp:treatment-sec sec-type="diagnosis" id="SECID0EYBAI"><title>Diagnosis.</title><p><italic><tp:taxon-name><tp:taxon-name-part taxon-name-part-type="genus" reg="Physcoa">Physcoa</tp:taxon-name-part> <tp:taxon-name-part taxon-name-part-type="species" reg="oxycera">oxycera</tp:taxon-name-part></tp:taxon-name></italic> (Zhu &amp; Song, 1993), comb. nov. is similar to <italic><tp:taxon-name><tp:taxon-name-part taxon-name-part-type="genus" reg="Physcoa">P.</tp:taxon-name-part> <tp:taxon-name-part taxon-name-part-type="species" reg="cyclocera">cyclocera</tp:taxon-name-part></tp:taxon-name></italic> (Zhu, 1998), comb. nov. (cf. Fig. <xref ref-type="fig" rid="F8">8</xref> and fig. 34D, E in <xref ref-type="bibr" rid="B26">Zhu 1998</xref>) in having an embolic projection, but can be distinguished from <italic><tp:taxon-name><tp:taxon-name-part taxon-name-part-type="genus" reg="Physcoa">P.</tp:taxon-name-part> <tp:taxon-name-part taxon-name-part-type="species" reg="cyclocera">cyclocera</tp:taxon-name-part></tp:taxon-name></italic> by: (1) retrolateral tibia with one trichobothrium (vs with two trichobothria); (2) prolateral distal cymbium with a projection (vs cymbium without projection); and (3) embolic base with a tiny, tooth-like projection (vs without basal projection).</p></tp:treatment-sec><tp:treatment-sec sec-type="description" id="SECID0EHDAI"><title>Description.</title><p>See <xref ref-type="bibr" rid="B26">Zhu (1998)</xref>.</p></tp:treatment-sec><tp:treatment-sec sec-type="remarks" id="SECID0ERDAI"><title>Remarks.</title><p>This species is transferred to <italic><tp:taxon-name><tp:taxon-name-part taxon-name-part-type="genus" reg="Physcoa">Physcoa</tp:taxon-name-part></tp:taxon-name></italic> based on its similarity to the type species: i.e. prolateral distal cymbium with projection and cymbial hood located on retrolateral distal cymbium, and the embolus C-shaped.</p></tp:treatment-sec><tp:treatment-sec sec-type="distribution" id="SECID0E5DAI"><title>Distribution.</title><p>China (Hubei, new provincial record; Fujian).</p></tp:treatment-sec><tp:treatment-sec><!--Section generated to contain objects referenced in tp:taxon-treatment.--><fig id="F8" position="float" orientation="portrait"><object-id xmlns:xlink="http://www.w3.org/1999/xlink" content-type="doi" xlink:type="simple">10.3897/zookeys.1266.172838.figure8</object-id><object-id xmlns:xlink="http://www.w3.org/1999/xlink" content-type="arpha" xlink:type="simple">07E3AF8B-DE99-5DAD-8BD6-FDBBD2823500</object-id><label>Figure 8.</label><caption><p>Left male palp of <italic><tp:taxon-name><tp:taxon-name-part taxon-name-part-type="genus" reg="Physcoa">Physcoa</tp:taxon-name-part> <tp:taxon-name-part taxon-name-part-type="species" reg="oxycera">oxycera</tp:taxon-name-part></tp:taxon-name></italic> (Zhu &amp; Song, 1993), comb. nov. <bold>A.</bold> Prolateral view; <bold>B.</bold> Ventral view; <bold>C.</bold> Retrolateral view; <bold>D.</bold> Cymbium, ventral view; <bold>E.</bold> Expanded bulb, apical view. Abbreviations: C = conductor; <abbrev xmlns:xlink="http://www.w3.org/1999/xlink" xlink:title="cymbial hood" id="ABBRID0EKIBG" xlink:type="simple">Ch</abbrev> = cymbial hood; <abbrev xmlns:xlink="http://www.w3.org/1999/xlink" xlink:title="cymbial projection" id="ABBRID0EOIBG" xlink:type="simple">CP</abbrev> = cymbial projection; E = embolus; <abbrev xmlns:xlink="http://www.w3.org/1999/xlink" xlink:title="embolic projection" id="ABBRID0ESIBG" xlink:type="simple">EP</abbrev> = embolic projection; <abbrev xmlns:xlink="http://www.w3.org/1999/xlink" xlink:title="median apophysis" id="ABBRID0EWIBG" xlink:type="simple">MA</abbrev> = median apophysis; <abbrev xmlns:xlink="http://www.w3.org/1999/xlink" xlink:title="subtegulum" id="ABBRID0E1IBG" xlink:type="simple">ST</abbrev> = subtegulum; T = tegulum; <abbrev xmlns:xlink="http://www.w3.org/1999/xlink" xlink:title="tegular apophysis" id="ABBRID0E5IBG" xlink:type="simple">TA</abbrev> = tegular apophysis; <abbrev xmlns:xlink="http://www.w3.org/1999/xlink" xlink:title="trichobothria" id="ABBRID0ECJBG" xlink:type="simple">Tb</abbrev> = trichobothria; <abbrev xmlns:xlink="http://www.w3.org/1999/xlink" xlink:title="tarsal organ" id="ABBRID0EGJBG" xlink:type="simple">TO</abbrev> = tarsal organ; <abbrev xmlns:xlink="http://www.w3.org/1999/xlink" xlink:title="tegular pit" id="ABBRID0EKJBG" xlink:type="simple">TP</abbrev> = tegular pit. Scale bars: 0.1 mm.</p></caption><graphic xmlns:xlink="http://www.w3.org/1999/xlink" xlink:href="zookeys-1266-193_article-172838__-g008.jpg" position="float" orientation="portrait" xlink:type="simple" id="oo_1508729.jpg"><uri content-type="original_file" xlink:type="simple">https://binary.pensoft.net/fig/1508729</uri></graphic></fig><fig id="F13" position="float" orientation="portrait"><object-id xmlns:xlink="http://www.w3.org/1999/xlink" content-type="doi" xlink:type="simple">10.3897/zookeys.1266.172838.figure13</object-id><object-id xmlns:xlink="http://www.w3.org/1999/xlink" content-type="arpha" xlink:type="simple">BC1C89DB-52CF-5581-A13A-F4823B7C873C</object-id><label>Figure 13.</label><caption><p>Habitus of <italic><tp:taxon-name><tp:taxon-name-part taxon-name-part-type="genus" reg="Physcoa">Physcoa</tp:taxon-name-part></tp:taxon-name></italic> spp. <bold>A, D, G.</bold> Male of <italic><tp:taxon-name><tp:taxon-name-part taxon-name-part-type="genus" reg="Physcoa">P.</tp:taxon-name-part> <tp:taxon-name-part taxon-name-part-type="species" reg="oxycera">oxycera</tp:taxon-name-part></tp:taxon-name></italic> (Zhu &amp; Song, 1993), comb. nov.; <bold>B, E, H.</bold> Male of <italic><tp:taxon-name><tp:taxon-name-part taxon-name-part-type="genus" reg="Physcoa">P.</tp:taxon-name-part> <tp:taxon-name-part taxon-name-part-type="species" reg="scintillans">scintillans</tp:taxon-name-part></tp:taxon-name></italic> Thorell, 1895, comb. rev.; <bold>C, F, I.</bold> Female of <italic><tp:taxon-name><tp:taxon-name-part taxon-name-part-type="genus" reg="Physcoa">P.</tp:taxon-name-part> <tp:taxon-name-part taxon-name-part-type="species" reg="scintillans">scintillans</tp:taxon-name-part></tp:taxon-name></italic> Thorell, 1895, comb. rev.; <bold>A–C.</bold> Dorsal view; <bold>D–F.</bold> Ventral view; <bold>G–I.</bold> Lateral view. Scale bars: 0.5 mm (<bold>A, D, G</bold>); 1 mm (<bold>B, C, E, F, H, J</bold>).</p></caption><graphic xmlns:xlink="http://www.w3.org/1999/xlink" xlink:href="zookeys-1266-193_article-172838__-g013.jpg" position="float" orientation="portrait" xlink:type="simple" id="oo_1508734.jpg"><uri content-type="original_file" xlink:type="simple">https://binary.pensoft.net/fig/1508734</uri></graphic></fig></tp:treatment-sec><ref-list><ref id="B26"><mixed-citation xmlns:xlink="http://www.w3.org/1999/xlink" xlink:type="simple"><person-group><name name-style="western"><surname>Zhu</surname><given-names>MS</given-names></name></person-group> (<year>1998</year>) <source>Fauna Sinica: <tp:taxon-name><tp:taxon-name-part taxon-name-part-type="class">Arachnida</tp:taxon-name-part></tp:taxon-name>: <tp:taxon-name><tp:taxon-name-part taxon-name-part-type="order">Araneae</tp:taxon-name-part></tp:taxon-name>: <tp:taxon-name><tp:taxon-name-part taxon-name-part-type="family">Theridiidae</tp:taxon-name-part></tp:taxon-name>.</source><publisher-name>Science Press</publisher-name>, <publisher-loc>Beijing</publisher-loc>, <size units="page">436 pp</size>.</mixed-citation></ref></ref-list></tp:taxon-treatment>
