# Supplementary material for: ﻿A revision of Chrysso O. Pickard-Cambridge, 1882 sensu lato (Araneae, Theridiidae)
Source: Zookeys. 2026 Jan 9;1266:193–218. doi: 10.3897/zookeys.1266.172838 (PMC12811754; doi:10.3897/zookeys.1266.172838)
Supplement: XML Treatment for Physcoa scintillans [file zookeys.1266.172838-treatment11.xml]

<!DOCTYPE tp:taxon-treatment
  PUBLIC "-//TaxonX//DTD Taxonomic Treatment Publishing DTD v0 20100105//EN" "tax-treatment-NSO.dtd">
<tp:taxon-treatment xmlns:tp="http://www.plazi.org/taxpub"><tp:treatment-meta><kwd-group><label>Taxon classification</label><kwd>
                <named-content content-type="kingdom">Animalia</named-content>
              </kwd><kwd>
                <named-content content-type="order">Araneae</named-content>
              </kwd><kwd>
                <named-content content-type="family">Theridiidae</named-content>
              </kwd></kwd-group><mixed-citation publication-type="journal"><person-group><name><surname>Hu</surname><given-names>Changhao</given-names></name><name><surname>Zhong</surname><given-names>Rui</given-names></name><name><surname>Liu</surname><given-names>Jie</given-names></name><name><surname>Li</surname><given-names>Zichang</given-names></name></person-group><article-title>﻿A revision of <italic><tp:taxon-name><tp:taxon-name-part taxon-name-part-type="genus" reg="Chrysso">Chrysso</tp:taxon-name-part></tp:taxon-name></italic> O. Pickard-Cambridge, 1882 <italic>sensu lato</italic> (<tp:taxon-name><tp:taxon-name-part taxon-name-part-type="order">Araneae</tp:taxon-name-part></tp:taxon-name>, <tp:taxon-name><tp:taxon-name-part taxon-name-part-type="family">Theridiidae</tp:taxon-name-part></tp:taxon-name>)</article-title><source>Zookeys</source><day>09</day><month>01</month><year>2026</year><volume>1266</volume><fpage>193</fpage><lpage>218</lpage><pub-id pub-id-type="doi">10.3897/zookeys.1266.172838</pub-id></mixed-citation></tp:treatment-meta><tp:nomenclature><label>﻿</label><tp:taxon-name><object-id xmlns:xlink="http://www.w3.org/1999/xlink" content-type="arpha" xlink:type="simple">D071A211-79E1-57C5-9CA1-DBE53E70B6AF</object-id>
              <tp:taxon-name-part taxon-name-part-type="genus" reg="Physcoa">Physcoa</tp:taxon-name-part>
              <tp:taxon-name-part taxon-name-part-type="species" reg="scintillans">scintillans</tp:taxon-name-part>
            </tp:taxon-name><tp:taxon-authority>Thorell, 1895</tp:taxon-authority><tp:taxon-status xmlns:xlink="http://www.w3.org/1999/xlink" xlink:type="simple">comb. rev.</tp:taxon-status><xref ref-type="fig" rid="F9">Figs 9</xref><xref ref-type="fig" rid="F10">, 10A, B</xref><xref ref-type="fig" rid="F13">, 13B, C, E, F, H, I</xref><tp:nomenclature-citation-list><tp:nomenclature-citation><tp:taxon-name>
                  <tp:taxon-name-part taxon-name-part-type="genus" reg="Physcoa">Physcoa</tp:taxon-name-part> <tp:taxon-name-part taxon-name-part-type="species" reg="scintillans">scintillans</tp:taxon-name-part></tp:taxon-name><comment>: Thorell 1895: 83 (female).</comment></tp:nomenclature-citation><tp:nomenclature-citation><tp:taxon-name>
                  <tp:taxon-name-part taxon-name-part-type="genus" reg="Argyria">Argyria</tp:taxon-name-part> <tp:taxon-name-part taxon-name-part-type="species" reg="venusta">venusta</tp:taxon-name-part></tp:taxon-name><comment>: Yaginuma 1957: 11, fig. 1A–J (male, female).</comment></tp:nomenclature-citation><tp:nomenclature-citation><tp:taxon-name>
                  <tp:taxon-name-part taxon-name-part-type="genus" reg="Argyroaster">Argyroaster</tp:taxon-name-part> <tp:taxon-name-part taxon-name-part-type="species" reg="venusta">venusta</tp:taxon-name-part></tp:taxon-name><comment>: Yaginuma 1958: 37; Yaginuma 1960: 38, fig. 36 (male).</comment></tp:nomenclature-citation><tp:nomenclature-citation><tp:taxon-name>
                  <tp:taxon-name-part taxon-name-part-type="genus" reg="Chrysso">Chrysso</tp:taxon-name-part> <tp:taxon-name-part taxon-name-part-type="species" reg="venusta">venusta</tp:taxon-name-part></tp:taxon-name><comment>: <xref ref-type="bibr" rid="B13">Levi 1962</xref>: 209, figs 3–5 (male, female); <xref ref-type="bibr" rid="B26">Zhu 1998</xref>: 59, fig. 32A–D (male, female, synonym of <tp:taxon-name><tp:taxon-name-part taxon-name-part-type="genus" reg="Chrysso">Chr.</tp:taxon-name-part> <tp:taxon-name-part taxon-name-part-type="species" reg="bidens">bidens</tp:taxon-name-part></tp:taxon-name>).</comment></tp:nomenclature-citation><tp:nomenclature-citation><tp:taxon-name>
                  <tp:taxon-name-part taxon-name-part-type="genus" reg="Chrysso">Chrysso</tp:taxon-name-part> <tp:taxon-name-part taxon-name-part-type="species" reg="bidens">bidens</tp:taxon-name-part></tp:taxon-name><comment>: Xing et al. 1994: 164, figs 1–5 (male, female).</comment></tp:nomenclature-citation><tp:nomenclature-citation><tp:taxon-name>
                  <tp:taxon-name-part taxon-name-part-type="genus" reg="Chrysso">Chrysso</tp:taxon-name-part> <tp:taxon-name-part taxon-name-part-type="species" reg="scintillans">scintillans</tp:taxon-name-part></tp:taxon-name><comment>: <xref ref-type="bibr" rid="B23">Yoshida 2001</xref>: 174, figs 66–71 (male, female, transfer from <tp:taxon-name><tp:taxon-name-part taxon-name-part-type="genus" reg="Physcoa">Physcoa</tp:taxon-name-part></tp:taxon-name>, synonym of <tp:taxon-name><tp:taxon-name-part taxon-name-part-type="genus" reg="Chrysso">Chr.</tp:taxon-name-part> <tp:taxon-name-part taxon-name-part-type="species" reg="venusta">venusta</tp:taxon-name-part></tp:taxon-name>); Breitling 2015: 2 (synonym of <tp:taxon-name><tp:taxon-name-part taxon-name-part-type="genus" reg="Linyphia">Linyphia</tp:taxon-name-part> <tp:taxon-name-part taxon-name-part-type="species" reg="bilobata">bilobata</tp:taxon-name-part></tp:taxon-name>); Kim, 2021: 40, fig. 13A–J, pl. 7 (male, female). Naya 2024: 61, f. 1–4 (male, female).</comment></tp:nomenclature-citation><tp:nomenclature-citation><tp:taxon-name>
                  <tp:taxon-name-part taxon-name-part-type="genus" reg="Linyphia">Linyphia</tp:taxon-name-part> <tp:taxon-name-part taxon-name-part-type="species" reg="bilobata">bilobata</tp:taxon-name-part></tp:taxon-name><comment>: Roy et al. 2015: 62, figs 1–7 (female).<sup><xref ref-type="fn" rid="en1">1</xref></sup></comment></tp:nomenclature-citation></tp:nomenclature-citation-list></tp:nomenclature><tp:treatment-sec sec-type="material" id="SECID0EBKAI"><title>Material examined.</title><p>9 males, 14 females (QZMS00606, 00765, 00993, 02261–02264, 02269, 02396, 02685–02689, 03543, 04207, 04469–04475): China – Hubei Province • Enshi Tujia and Miao Autonomous Prefecture, Xuan’en County, Qizimeishan National Nature Reserve; 29.7400°N–30.0764°N, 109.5919°E–109.7763°E; elev. 585–1822 m; 30 June–31 July 2023; C.H. Hu and M. Wei leg.</p></tp:treatment-sec><tp:treatment-sec sec-type="diagnosis" id="SECID0EGKAI"><title>Diagnosis.</title><p><italic><tp:taxon-name><tp:taxon-name-part taxon-name-part-type="genus" reg="Physcoa">Physcoa</tp:taxon-name-part> <tp:taxon-name-part taxon-name-part-type="species" reg="scintillans">scintillans</tp:taxon-name-part></tp:taxon-name></italic> Thorell, 1895, comb. rev. is similar to <italic><tp:taxon-name><tp:taxon-name-part taxon-name-part-type="genus" reg="Physcoa">P.</tp:taxon-name-part> <tp:taxon-name-part taxon-name-part-type="species" reg="trimaculata">trimaculata</tp:taxon-name-part></tp:taxon-name></italic> (Zhu, Zhang &amp; Xu, 1991), comb. nov. (cf. Figs <xref ref-type="fig" rid="F9">9</xref>, <xref ref-type="fig" rid="F10">10A, B</xref> and Figs <xref ref-type="fig" rid="F10">10C, D</xref>, <xref ref-type="fig" rid="F11">11</xref>) in having digitiform median apophysis in ventral view, similar embolic shape, epigynal atrium posteriorly situated, but can be distinguished from <italic><tp:taxon-name><tp:taxon-name-part taxon-name-part-type="genus" reg="Physcoa">P.</tp:taxon-name-part> <tp:taxon-name-part taxon-name-part-type="species" reg="trimaculata">trimaculata</tp:taxon-name-part></tp:taxon-name></italic> by: (1) prolateral part of tegulum almost as long as wide (vs wider than long); (2) embolic tip almost as wide as median apophysis (vs thinner than median apophysis); (3) atrium as wide as and half the length of epigynal field (vs almost 3/5 the width and 1/8 the length of epigynal field); and (4) copulatory duct situated at anterior part of spermatheca (vs situated between spermathecae).</p></tp:treatment-sec><tp:treatment-sec sec-type="description" id="SECID0E4LAI"><title>Description.</title><p>See <xref ref-type="bibr" rid="B10">Kim (2021)</xref>.</p></tp:treatment-sec><tp:treatment-sec sec-type="distribution" id="SECID0EHMAI"><title>Distribution.</title><p>China (Anhui; Fujian; Guizhou; Hainan; Hubei; Hunan; Sichuan; Taiwan; Yunnan; Zhejiang), India, Japan, Korea, Myanmar, Philippines.</p></tp:treatment-sec><tp:treatment-sec><!--Section generated to contain objects referenced in tp:taxon-treatment.--><fig id="F9" position="float" orientation="portrait"><object-id xmlns:xlink="http://www.w3.org/1999/xlink" content-type="doi" xlink:type="simple">10.3897/zookeys.1266.172838.figure9</object-id><object-id xmlns:xlink="http://www.w3.org/1999/xlink" content-type="arpha" xlink:type="simple">BE0BAA49-B895-5F7E-86D3-B6A8D7FAA98D</object-id><label>Figure 9.</label><caption><p>Left male palp of <italic><tp:taxon-name><tp:taxon-name-part taxon-name-part-type="genus" reg="Physcoa">Physcoa</tp:taxon-name-part> <tp:taxon-name-part taxon-name-part-type="species" reg="scintillans">scintillans</tp:taxon-name-part></tp:taxon-name></italic> Thorell, 1895, comb. rev. <bold>A.</bold> Prolateral view; <bold>B.</bold> Ventral view; <bold>C.</bold> Retrolateral view; <bold>D.</bold> Cymbium, ventral view; <bold>E.</bold> Expanded bulb, apical view. Abbreviations: C = conductor; <abbrev xmlns:xlink="http://www.w3.org/1999/xlink" xlink:title="cymbial hood" id="ABBRID0EQKBG" xlink:type="simple">Ch</abbrev> = cymbial hood; <abbrev xmlns:xlink="http://www.w3.org/1999/xlink" xlink:title="cymbial projection" id="ABBRID0EUKBG" xlink:type="simple">CP</abbrev> = cymbial projection; E = embolus; <abbrev xmlns:xlink="http://www.w3.org/1999/xlink" xlink:title="median apophysis" id="ABBRID0EYKBG" xlink:type="simple">MA</abbrev> = median apophysis; <abbrev xmlns:xlink="http://www.w3.org/1999/xlink" xlink:title="subtegulum" id="ABBRID0E3KBG" xlink:type="simple">ST</abbrev> = subtegulum; T = tegulum; <abbrev xmlns:xlink="http://www.w3.org/1999/xlink" xlink:title="tegular apophysis" id="ABBRID0EALBG" xlink:type="simple">TA</abbrev> = tegular apophysis; <abbrev xmlns:xlink="http://www.w3.org/1999/xlink" xlink:title="trichobothria" id="ABBRID0EELBG" xlink:type="simple">Tb</abbrev> = trichobothria; <abbrev xmlns:xlink="http://www.w3.org/1999/xlink" xlink:title="tarsal organ" id="ABBRID0EILBG" xlink:type="simple">TO</abbrev> = tarsal organ; <abbrev xmlns:xlink="http://www.w3.org/1999/xlink" xlink:title="tegular pit" id="ABBRID0EMLBG" xlink:type="simple">TP</abbrev> = tegular pit. Scale bars: 0.1 mm.</p></caption><graphic xmlns:xlink="http://www.w3.org/1999/xlink" xlink:href="zookeys-1266-193_article-172838__-g009.jpg" position="float" orientation="portrait" xlink:type="simple" id="oo_1508730.jpg"><uri content-type="original_file" xlink:type="simple">https://binary.pensoft.net/fig/1508730</uri></graphic></fig><fig id="F10" position="float" orientation="portrait"><object-id xmlns:xlink="http://www.w3.org/1999/xlink" content-type="doi" xlink:type="simple">10.3897/zookeys.1266.172838.figure10</object-id><object-id xmlns:xlink="http://www.w3.org/1999/xlink" content-type="arpha" xlink:type="simple">7DE7E6E8-B8E9-57C5-85F0-64E3C72046E7</object-id><label>Figure 10.</label><caption><p>Female genitalia of <italic><tp:taxon-name><tp:taxon-name-part taxon-name-part-type="genus" reg="Physcoa">Physcoa</tp:taxon-name-part></tp:taxon-name></italic> spp. <bold>A, B.</bold><italic><tp:taxon-name><tp:taxon-name-part taxon-name-part-type="genus" reg="Physcoa">P.</tp:taxon-name-part> <tp:taxon-name-part taxon-name-part-type="species" reg="scintillans">scintillans</tp:taxon-name-part></tp:taxon-name></italic> Thorell, 1895, comb. rev.; <bold>C, D.</bold><italic><tp:taxon-name><tp:taxon-name-part taxon-name-part-type="genus" reg="Physcoa">P.</tp:taxon-name-part> <tp:taxon-name-part taxon-name-part-type="species" reg="trimaculata">trimaculata</tp:taxon-name-part></tp:taxon-name></italic> (Zhu, Zhang &amp; Xu, 1991), comb. nov.; <bold>E, F.</bold><italic><tp:taxon-name><tp:taxon-name-part taxon-name-part-type="genus" reg="Physcoa">P.</tp:taxon-name-part> <tp:taxon-name-part taxon-name-part-type="species" reg="trispinula">trispinula</tp:taxon-name-part></tp:taxon-name></italic> (Zhu, 1998), comb. nov.; <bold>A, C, E.</bold> Epigyne, ventral view; <bold>B, D, F.</bold> Vulva, dorsal view. Abbreviations: A = atrium; <abbrev xmlns:xlink="http://www.w3.org/1999/xlink" xlink:title="copulatory duct" id="ABBRID0EEPBG" xlink:type="simple">CD</abbrev> = copulatory duct; <abbrev xmlns:xlink="http://www.w3.org/1999/xlink" xlink:title="fertilization duct" id="ABBRID0EIPBG" xlink:type="simple">FD</abbrev> = fertilization duct; S = spermatheca. Scale bars: 0.1 mm.</p></caption><graphic xmlns:xlink="http://www.w3.org/1999/xlink" xlink:href="zookeys-1266-193_article-172838__-g010.jpg" position="float" orientation="portrait" xlink:type="simple" id="oo_1508731.jpg"><uri content-type="original_file" xlink:type="simple">https://binary.pensoft.net/fig/1508731</uri></graphic></fig><fig id="F13" position="float" orientation="portrait"><object-id xmlns:xlink="http://www.w3.org/1999/xlink" content-type="doi" xlink:type="simple">10.3897/zookeys.1266.172838.figure13</object-id><object-id xmlns:xlink="http://www.w3.org/1999/xlink" content-type="arpha" xlink:type="simple">BC1C89DB-52CF-5581-A13A-F4823B7C873C</object-id><label>Figure 13.</label><caption><p>Habitus of <italic><tp:taxon-name><tp:taxon-name-part taxon-name-part-type="genus" reg="Physcoa">Physcoa</tp:taxon-name-part></tp:taxon-name></italic> spp. <bold>A, D, G.</bold> Male of <italic><tp:taxon-name><tp:taxon-name-part taxon-name-part-type="genus" reg="Physcoa">P.</tp:taxon-name-part> <tp:taxon-name-part taxon-name-part-type="species" reg="oxycera">oxycera</tp:taxon-name-part></tp:taxon-name></italic> (Zhu &amp; Song, 1993), comb. nov.; <bold>B, E, H.</bold> Male of <italic><tp:taxon-name><tp:taxon-name-part taxon-name-part-type="genus" reg="Physcoa">P.</tp:taxon-name-part> <tp:taxon-name-part taxon-name-part-type="species" reg="scintillans">scintillans</tp:taxon-name-part></tp:taxon-name></italic> Thorell, 1895, comb. rev.; <bold>C, F, I.</bold> Female of <italic><tp:taxon-name><tp:taxon-name-part taxon-name-part-type="genus" reg="Physcoa">P.</tp:taxon-name-part> <tp:taxon-name-part taxon-name-part-type="species" reg="scintillans">scintillans</tp:taxon-name-part></tp:taxon-name></italic> Thorell, 1895, comb. rev.; <bold>A–C.</bold> Dorsal view; <bold>D–F.</bold> Ventral view; <bold>G–I.</bold> Lateral view. Scale bars: 0.5 mm (<bold>A, D, G</bold>); 1 mm (<bold>B, C, E, F, H, J</bold>).</p></caption><graphic xmlns:xlink="http://www.w3.org/1999/xlink" xlink:href="zookeys-1266-193_article-172838__-g013.jpg" position="float" orientation="portrait" xlink:type="simple" id="oo_1508734.jpg"><uri content-type="original_file" xlink:type="simple">https://binary.pensoft.net/fig/1508734</uri></graphic></fig><fig id="F11" position="float" orientation="portrait"><object-id xmlns:xlink="http://www.w3.org/1999/xlink" content-type="doi" xlink:type="simple">10.3897/zookeys.1266.172838.figure11</object-id><object-id xmlns:xlink="http://www.w3.org/1999/xlink" content-type="arpha" xlink:type="simple">CC3D6498-8C86-5BAD-9A14-5037B138943C</object-id><label>Figure 11.</label><caption><p>Left male palp of <italic><tp:taxon-name><tp:taxon-name-part taxon-name-part-type="genus" reg="Physcoa">Physcoa</tp:taxon-name-part> <tp:taxon-name-part taxon-name-part-type="species" reg="trimaculata">trimaculata</tp:taxon-name-part></tp:taxon-name></italic> (Zhu, Zhang &amp; Xu, 1991), comb. nov. <bold>A.</bold> Prolateral view; <bold>B.</bold> Ventral view; <bold>C.</bold> Retrolateral view; <bold>D.</bold> Cymbium, ventral view; <bold>E.</bold> Expanded bulb, retrolateral view; <bold>F.</bold> Same, dorsal view. Abbreviations: C = conductor; <abbrev xmlns:xlink="http://www.w3.org/1999/xlink" xlink:title="cymbial hood" id="ABBRID0EQQBG" xlink:type="simple">Ch</abbrev> = cymbial hood; <abbrev xmlns:xlink="http://www.w3.org/1999/xlink" xlink:title="cymbial projection" id="ABBRID0EUQBG" xlink:type="simple">CP</abbrev> = cymbial projection; E = embolus; <abbrev xmlns:xlink="http://www.w3.org/1999/xlink" xlink:title="embolic basal hook" id="ABBRID0EYQBG" xlink:type="simple">EBH</abbrev> = embolic basal hook; <abbrev xmlns:xlink="http://www.w3.org/1999/xlink" xlink:title="median apophysis" id="ABBRID0E3QBG" xlink:type="simple">MA</abbrev> = median apophysis; <abbrev xmlns:xlink="http://www.w3.org/1999/xlink" xlink:title="subtegulum" id="ABBRID0EARBG" xlink:type="simple">ST</abbrev> = subtegulum; T = tegulum; <abbrev xmlns:xlink="http://www.w3.org/1999/xlink" xlink:title="tegular apophysis" id="ABBRID0EERBG" xlink:type="simple">TA</abbrev> = tegular apophysis; <abbrev xmlns:xlink="http://www.w3.org/1999/xlink" xlink:title="trichobothria" id="ABBRID0EIRBG" xlink:type="simple">Tb</abbrev> = trichobothria; <abbrev xmlns:xlink="http://www.w3.org/1999/xlink" xlink:title="tarsal organ" id="ABBRID0EMRBG" xlink:type="simple">TO</abbrev> = tarsal organ; <abbrev xmlns:xlink="http://www.w3.org/1999/xlink" xlink:title="tegular pit" id="ABBRID0EQRBG" xlink:type="simple">TP</abbrev> = tegular pit. Scale bars: 0.1 mm.</p></caption><graphic xmlns:xlink="http://www.w3.org/1999/xlink" xlink:href="zookeys-1266-193_article-172838__-g011.jpg" position="float" orientation="portrait" xlink:type="simple" id="oo_1508732.jpg"><uri content-type="original_file" xlink:type="simple">https://binary.pensoft.net/fig/1508732</uri></graphic></fig><fn-group><fn id="en1"><p>All references: see WSC (2025).</p></fn></fn-group></tp:treatment-sec><ref-list><ref id="B13"><mixed-citation xmlns:xlink="http://www.w3.org/1999/xlink" xlink:type="simple"><person-group><name name-style="western"><surname>Levi</surname><given-names>HW</given-names></name></person-group> (<year>1962</year>) <article-title>More American spiders of the genus <italic><tp:taxon-name><tp:taxon-name-part taxon-name-part-type="genus">Chrysso</tp:taxon-name-part></tp:taxon-name></italic> (<tp:taxon-name><tp:taxon-name-part taxon-name-part-type="order">Araneae</tp:taxon-name-part></tp:taxon-name>, <tp:taxon-name><tp:taxon-name-part taxon-name-part-type="family">Theridiidae</tp:taxon-name-part></tp:taxon-name>).</article-title><source>Psyche (Cambridge, Massachusetts)</source><volume>69</volume>(<issue>4</issue>): <fpage>209</fpage>–<lpage>237</lpage>. <ext-link xlink:href="10.1155/1962/32404" ext-link-type="doi" xlink:type="simple">https://doi.org/10.1155/1962/32404</ext-link></mixed-citation></ref><ref id="B26"><mixed-citation xmlns:xlink="http://www.w3.org/1999/xlink" xlink:type="simple"><person-group><name name-style="western"><surname>Zhu</surname><given-names>MS</given-names></name></person-group> (<year>1998</year>) <source>Fauna Sinica: <tp:taxon-name><tp:taxon-name-part taxon-name-part-type="class">Arachnida</tp:taxon-name-part></tp:taxon-name>: <tp:taxon-name><tp:taxon-name-part taxon-name-part-type="order">Araneae</tp:taxon-name-part></tp:taxon-name>: <tp:taxon-name><tp:taxon-name-part taxon-name-part-type="family">Theridiidae</tp:taxon-name-part></tp:taxon-name>.</source><publisher-name>Science Press</publisher-name>, <publisher-loc>Beijing</publisher-loc>, <size units="page">436 pp</size>.</mixed-citation></ref><ref id="B23"><mixed-citation xmlns:xlink="http://www.w3.org/1999/xlink" xlink:type="simple"><person-group><name name-style="western"><surname>Yoshida</surname><given-names>H</given-names></name></person-group> (<year>2001</year>) <article-title>A revision of the Japanese genera and species of the subfamily <tp:taxon-name><tp:taxon-name-part taxon-name-part-type="subfamily">Theridiinae</tp:taxon-name-part></tp:taxon-name> (<tp:taxon-name><tp:taxon-name-part taxon-name-part-type="order">Araneae</tp:taxon-name-part></tp:taxon-name>: <tp:taxon-name><tp:taxon-name-part taxon-name-part-type="family">Theridiidae</tp:taxon-name-part></tp:taxon-name>).</article-title><source>Acta Arachnologica</source><volume>50</volume>(<issue>2</issue>): <fpage>157</fpage>–<lpage>181</lpage>. <ext-link xlink:href="10.2476/asjaa.50.157" ext-link-type="doi" xlink:type="simple">https://doi.org/10.2476/asjaa.50.157</ext-link></mixed-citation></ref><ref id="B10"><mixed-citation xmlns:xlink="http://www.w3.org/1999/xlink" xlink:type="simple"><person-group><name name-style="western"><surname>Kim</surname><given-names>ST</given-names></name></person-group> (<year>2021</year>) <article-title>Spiders V. <tp:taxon-name><tp:taxon-name-part taxon-name-part-type="phylum">Arthropoda</tp:taxon-name-part></tp:taxon-name>: <tp:taxon-name><tp:taxon-name-part taxon-name-part-type="class">Arachnida</tp:taxon-name-part></tp:taxon-name>: <tp:taxon-name><tp:taxon-name-part taxon-name-part-type="order">Araneae</tp:taxon-name-part></tp:taxon-name>: <tp:taxon-name><tp:taxon-name-part taxon-name-part-type="family">Theridiidae</tp:taxon-name-part></tp:taxon-name>, <tp:taxon-name><tp:taxon-name-part taxon-name-part-type="family">Amaurobiidae</tp:taxon-name-part></tp:taxon-name>, <tp:taxon-name><tp:taxon-name-part taxon-name-part-type="family">Eresidae</tp:taxon-name-part></tp:taxon-name>, <tp:taxon-name><tp:taxon-name-part taxon-name-part-type="family">Zoropsidae</tp:taxon-name-part></tp:taxon-name>, <tp:taxon-name><tp:taxon-name-part taxon-name-part-type="family">Anyphaenidae</tp:taxon-name-part></tp:taxon-name>.</article-title><source>Invertebrate Fauna of Korea</source><volume>21</volume>(<issue>47</issue>): <fpage>1</fpage>–<lpage>230</lpage>.</mixed-citation></ref></ref-list></tp:taxon-treatment>
