# Supplementary material for: ﻿A revision of Chrysso O. Pickard-Cambridge, 1882 sensu lato (Araneae, Theridiidae)
Source: Zookeys. 2026 Jan 9;1266:193–218. doi: 10.3897/zookeys.1266.172838 (PMC12811754; doi:10.3897/zookeys.1266.172838)
Supplement: XML Treatment for Physcoa trimaculata [file zookeys.1266.172838-treatment12.xml]

<!DOCTYPE tp:taxon-treatment
  PUBLIC "-//TaxonX//DTD Taxonomic Treatment Publishing DTD v0 20100105//EN" "tax-treatment-NSO.dtd">
<tp:taxon-treatment xmlns:tp="http://www.plazi.org/taxpub"><tp:treatment-meta><kwd-group><label>Taxon classification</label><kwd>
                <named-content content-type="kingdom">Animalia</named-content>
              </kwd><kwd>
                <named-content content-type="order">Araneae</named-content>
              </kwd><kwd>
                <named-content content-type="family">Theridiidae</named-content>
              </kwd></kwd-group><mixed-citation publication-type="journal"><person-group><name><surname>Hu</surname><given-names>Changhao</given-names></name><name><surname>Zhong</surname><given-names>Rui</given-names></name><name><surname>Liu</surname><given-names>Jie</given-names></name><name><surname>Li</surname><given-names>Zichang</given-names></name></person-group><article-title>﻿A revision of <italic><tp:taxon-name><tp:taxon-name-part taxon-name-part-type="genus" reg="Chrysso">Chrysso</tp:taxon-name-part></tp:taxon-name></italic> O. Pickard-Cambridge, 1882 <italic>sensu lato</italic> (<tp:taxon-name><tp:taxon-name-part taxon-name-part-type="order">Araneae</tp:taxon-name-part></tp:taxon-name>, <tp:taxon-name><tp:taxon-name-part taxon-name-part-type="family">Theridiidae</tp:taxon-name-part></tp:taxon-name>)</article-title><source>Zookeys</source><day>09</day><month>01</month><year>2026</year><volume>1266</volume><fpage>193</fpage><lpage>218</lpage><pub-id pub-id-type="doi">10.3897/zookeys.1266.172838</pub-id></mixed-citation></tp:treatment-meta><tp:nomenclature><label>﻿</label><tp:taxon-name><object-id xmlns:xlink="http://www.w3.org/1999/xlink" content-type="arpha" xlink:type="simple">5CE8BBC6-FD8F-5AF6-9A65-521C7FFCA797</object-id>
              <tp:taxon-name-part taxon-name-part-type="genus" reg="Physcoa">Physcoa</tp:taxon-name-part>
              <tp:taxon-name-part taxon-name-part-type="species" reg="trimaculata">trimaculata</tp:taxon-name-part>
            </tp:taxon-name><tp:taxon-authority>(Zhu, Zhang &amp; Xu, 1991)</tp:taxon-authority><tp:taxon-status xmlns:xlink="http://www.w3.org/1999/xlink" xlink:type="simple">comb. nov.</tp:taxon-status><xref ref-type="fig" rid="F10">Figs 10C, D</xref><xref ref-type="fig" rid="F11">, 11</xref><xref ref-type="fig" rid="F14">, 14A, B, E, F, I, J</xref><tp:nomenclature-citation-list><tp:nomenclature-citation><tp:taxon-name>
                  <tp:taxon-name-part taxon-name-part-type="genus" reg="Chrysso">Chrysso</tp:taxon-name-part> <tp:taxon-name-part taxon-name-part-type="species" reg="trimaculata">trimaculata</tp:taxon-name-part></tp:taxon-name><comment>: Zhu et al. 1991: 174, figs 8–12 (male, female); Yoshida 1993: 31, figs 13, 14 (male); <xref ref-type="bibr" rid="B26">Zhu 1998</xref>: 58, fig. 31A–F (male, female); Song et al. 1999: 107, fig. 50F, G, O, P (male, female); Yin et al. 2012: 302, fig. 113a–e (male, female); <xref ref-type="bibr" rid="B6">Chotwong and Tanikawa 2013</xref>: 1, figs 1, 2, 7, 8 (male, female); Lin et al. 2023: 520 (synonym of <tp:taxon-name><tp:taxon-name-part taxon-name-part-type="genus" reg="Chrysso">Chr.</tp:taxon-name-part> <tp:taxon-name-part taxon-name-part-type="species" reg="hejunhuai">hejunhuai</tp:taxon-name-part></tp:taxon-name>).</comment></tp:nomenclature-citation><tp:nomenclature-citation><tp:taxon-name>
                  <tp:taxon-name-part taxon-name-part-type="genus" reg="Chrysso">Chrysso</tp:taxon-name-part> <tp:taxon-name-part taxon-name-part-type="species" reg="hejunhuai">hejunhuai</tp:taxon-name-part></tp:taxon-name><comment>: Barrion et al. 2013: 35, fig. 39A–H (male).</comment></tp:nomenclature-citation></tp:nomenclature-citation-list></tp:nomenclature><tp:treatment-sec sec-type="material" id="SECID0EKPAI"><title>Material examined.</title><p>2 males, 2 females (LJ201800703, 201800708, 201800769, 201800770): China – Hainan Province • Wuzhishan City, Shuiman Town, Wuzhishan; <named-content xmlns:xlink="http://www.w3.org/1999/xlink" content-type="dwc:verbatimCoordinates" xlink:type="simple"><named-content content-type="geo-json" specific-use="{&#34;type&#34;:&#34;Point&#34;,&#34;coordinates&#34;:[109.660900,18.882500]}" id="NCID0ETPAI" xlink:type="simple">18.8825°N, 109.6609°E</named-content></named-content>; elev. 140 m; 15 April 2018; F.X. Liu and Z.C. Li leg. 1 female (HB-IV-180108): Hubei Province • Enshi Tujia and Miao Autonomous Prefecture, Xuan’en County, Changtanhe Dong Autonomous Town; <named-content xmlns:xlink="http://www.w3.org/1999/xlink" content-type="dwc:verbatimCoordinates" xlink:type="simple"><named-content content-type="geo-json" specific-use="{&#34;type&#34;:&#34;Point&#34;,&#34;coordinates&#34;:[109.651700,30.032200]}" id="NCID0E2PAI" xlink:type="simple">30.0322°N, 109.6517°E</named-content></named-content>; elev. 725 m; 11 August 2018; J. Chen et al. leg. 1 female (LJ201904331): Yunnan Province • Xishuangbanna, Mengla County, Wangtianshu; <named-content xmlns:xlink="http://www.w3.org/1999/xlink" content-type="dwc:verbatimCoordinates" xlink:type="simple"><named-content content-type="geo-json" specific-use="{&#34;type&#34;:&#34;Point&#34;,&#34;coordinates&#34;:[101.587200,21.625000]}" id="NCID0EDQAI" xlink:type="simple">21.6250°N, 101.5872°E</named-content></named-content>; elev. 710 m; 25 November 2019; J. Liu leg.</p></tp:treatment-sec><tp:treatment-sec sec-type="diagnosis" id="SECID0EIQAI"><title>Diagnosis.</title><p>See above diagnosis under <italic><tp:taxon-name><tp:taxon-name-part taxon-name-part-type="genus" reg="Physcoa">Physcoa</tp:taxon-name-part> <tp:taxon-name-part taxon-name-part-type="species" reg="scintillans">scintillans</tp:taxon-name-part></tp:taxon-name></italic> Thorell, 1895, comb. rev.</p></tp:treatment-sec><tp:treatment-sec sec-type="description" id="SECID0EZQAI"><title>Description.</title><p>See <xref ref-type="bibr" rid="B6">Chotwong and Tanikawa (2013)</xref>.</p></tp:treatment-sec><tp:treatment-sec sec-type="remarks" id="SECID0EDRAI"><title>Remarks.</title><p>This species is transferred to <italic><tp:taxon-name><tp:taxon-name-part taxon-name-part-type="genus" reg="Physcoa">Physcoa</tp:taxon-name-part></tp:taxon-name></italic> based on its similarity to the type species: i.e. prolateral distal cymbium with a projection, cymbial hood located on retrolateral distal part of cymbium, embolus C-shaped, epigyne with a wide and short atrium, and the copulatory ducts spherical and narrower than spermathecae.</p><p>This species is probably a junior synonym of <italic><tp:taxon-name><tp:taxon-name-part taxon-name-part-type="genus" reg="Physcoa">P.</tp:taxon-name-part> <tp:taxon-name-part taxon-name-part-type="species" reg="angula">angula</tp:taxon-name-part></tp:taxon-name></italic> (Tikader, 1970), comb. nov. from India, based on similarities in somatic characters and copulatory organ morphology (three black spots on the opisthosoma, copulatory ducts located between the spermathecae fig. 8a, b in <xref ref-type="bibr" rid="B20">Tikader 1970</xref>; figs 481–488 in <xref ref-type="bibr" rid="B17">Sen et al. 2015</xref>; figs 1–11 in Sekhar and Sunil Jose 2020). However, <italic><tp:taxon-name><tp:taxon-name-part taxon-name-part-type="genus" reg="Physcoa">P.</tp:taxon-name-part> <tp:taxon-name-part taxon-name-part-type="species" reg="angula">angula</tp:taxon-name-part></tp:taxon-name></italic> lacks clear photos, and the types are unavailable for examination. Further research is needed to resolve this issue conclusively.</p></tp:treatment-sec><tp:treatment-sec sec-type="distribution" id="SECID0EQSAI"><title>Distribution.</title><p>China (Hubei, new provincial record; Yunnan, new provincial record; Fujian; Hainan; Hunan; Guizhou; Taiwan), Thailand.</p></tp:treatment-sec><tp:treatment-sec><!--Section generated to contain objects referenced in tp:taxon-treatment.--><fig id="F10" position="float" orientation="portrait"><object-id xmlns:xlink="http://www.w3.org/1999/xlink" content-type="doi" xlink:type="simple">10.3897/zookeys.1266.172838.figure10</object-id><object-id xmlns:xlink="http://www.w3.org/1999/xlink" content-type="arpha" xlink:type="simple">7DE7E6E8-B8E9-57C5-85F0-64E3C72046E7</object-id><label>Figure 10.</label><caption><p>Female genitalia of <italic><tp:taxon-name><tp:taxon-name-part taxon-name-part-type="genus" reg="Physcoa">Physcoa</tp:taxon-name-part></tp:taxon-name></italic> spp. <bold>A, B.</bold><italic><tp:taxon-name><tp:taxon-name-part taxon-name-part-type="genus" reg="Physcoa">P.</tp:taxon-name-part> <tp:taxon-name-part taxon-name-part-type="species" reg="scintillans">scintillans</tp:taxon-name-part></tp:taxon-name></italic> Thorell, 1895, comb. rev.; <bold>C, D.</bold><italic><tp:taxon-name><tp:taxon-name-part taxon-name-part-type="genus" reg="Physcoa">P.</tp:taxon-name-part> <tp:taxon-name-part taxon-name-part-type="species" reg="trimaculata">trimaculata</tp:taxon-name-part></tp:taxon-name></italic> (Zhu, Zhang &amp; Xu, 1991), comb. nov.; <bold>E, F.</bold><italic><tp:taxon-name><tp:taxon-name-part taxon-name-part-type="genus" reg="Physcoa">P.</tp:taxon-name-part> <tp:taxon-name-part taxon-name-part-type="species" reg="trispinula">trispinula</tp:taxon-name-part></tp:taxon-name></italic> (Zhu, 1998), comb. nov.; <bold>A, C, E.</bold> Epigyne, ventral view; <bold>B, D, F.</bold> Vulva, dorsal view. Abbreviations: A = atrium; <abbrev xmlns:xlink="http://www.w3.org/1999/xlink" xlink:title="copulatory duct" id="ABBRID0EEPBG" xlink:type="simple">CD</abbrev> = copulatory duct; <abbrev xmlns:xlink="http://www.w3.org/1999/xlink" xlink:title="fertilization duct" id="ABBRID0EIPBG" xlink:type="simple">FD</abbrev> = fertilization duct; S = spermatheca. Scale bars: 0.1 mm.</p></caption><graphic xmlns:xlink="http://www.w3.org/1999/xlink" xlink:href="zookeys-1266-193_article-172838__-g010.jpg" position="float" orientation="portrait" xlink:type="simple" id="oo_1508731.jpg"><uri content-type="original_file" xlink:type="simple">https://binary.pensoft.net/fig/1508731</uri></graphic></fig><fig id="F11" position="float" orientation="portrait"><object-id xmlns:xlink="http://www.w3.org/1999/xlink" content-type="doi" xlink:type="simple">10.3897/zookeys.1266.172838.figure11</object-id><object-id xmlns:xlink="http://www.w3.org/1999/xlink" content-type="arpha" xlink:type="simple">CC3D6498-8C86-5BAD-9A14-5037B138943C</object-id><label>Figure 11.</label><caption><p>Left male palp of <italic><tp:taxon-name><tp:taxon-name-part taxon-name-part-type="genus" reg="Physcoa">Physcoa</tp:taxon-name-part> <tp:taxon-name-part taxon-name-part-type="species" reg="trimaculata">trimaculata</tp:taxon-name-part></tp:taxon-name></italic> (Zhu, Zhang &amp; Xu, 1991), comb. nov. <bold>A.</bold> Prolateral view; <bold>B.</bold> Ventral view; <bold>C.</bold> Retrolateral view; <bold>D.</bold> Cymbium, ventral view; <bold>E.</bold> Expanded bulb, retrolateral view; <bold>F.</bold> Same, dorsal view. Abbreviations: C = conductor; <abbrev xmlns:xlink="http://www.w3.org/1999/xlink" xlink:title="cymbial hood" id="ABBRID0EQQBG" xlink:type="simple">Ch</abbrev> = cymbial hood; <abbrev xmlns:xlink="http://www.w3.org/1999/xlink" xlink:title="cymbial projection" id="ABBRID0EUQBG" xlink:type="simple">CP</abbrev> = cymbial projection; E = embolus; <abbrev xmlns:xlink="http://www.w3.org/1999/xlink" xlink:title="embolic basal hook" id="ABBRID0EYQBG" xlink:type="simple">EBH</abbrev> = embolic basal hook; <abbrev xmlns:xlink="http://www.w3.org/1999/xlink" xlink:title="median apophysis" id="ABBRID0E3QBG" xlink:type="simple">MA</abbrev> = median apophysis; <abbrev xmlns:xlink="http://www.w3.org/1999/xlink" xlink:title="subtegulum" id="ABBRID0EARBG" xlink:type="simple">ST</abbrev> = subtegulum; T = tegulum; <abbrev xmlns:xlink="http://www.w3.org/1999/xlink" xlink:title="tegular apophysis" id="ABBRID0EERBG" xlink:type="simple">TA</abbrev> = tegular apophysis; <abbrev xmlns:xlink="http://www.w3.org/1999/xlink" xlink:title="trichobothria" id="ABBRID0EIRBG" xlink:type="simple">Tb</abbrev> = trichobothria; <abbrev xmlns:xlink="http://www.w3.org/1999/xlink" xlink:title="tarsal organ" id="ABBRID0EMRBG" xlink:type="simple">TO</abbrev> = tarsal organ; <abbrev xmlns:xlink="http://www.w3.org/1999/xlink" xlink:title="tegular pit" id="ABBRID0EQRBG" xlink:type="simple">TP</abbrev> = tegular pit. Scale bars: 0.1 mm.</p></caption><graphic xmlns:xlink="http://www.w3.org/1999/xlink" xlink:href="zookeys-1266-193_article-172838__-g011.jpg" position="float" orientation="portrait" xlink:type="simple" id="oo_1508732.jpg"><uri content-type="original_file" xlink:type="simple">https://binary.pensoft.net/fig/1508732</uri></graphic></fig><fig id="F14" position="float" orientation="portrait"><object-id xmlns:xlink="http://www.w3.org/1999/xlink" content-type="doi" xlink:type="simple">10.3897/zookeys.1266.172838.figure14</object-id><object-id xmlns:xlink="http://www.w3.org/1999/xlink" content-type="arpha" xlink:type="simple">11513A4C-2B70-55F1-AA91-2F33D1DF03C3</object-id><label>Figure 14.</label><caption><p>Habitus of <italic><tp:taxon-name><tp:taxon-name-part taxon-name-part-type="genus" reg="Physcoa">Physcoa</tp:taxon-name-part></tp:taxon-name></italic> spp. <bold>A, E, I.</bold> Male of <italic><tp:taxon-name><tp:taxon-name-part taxon-name-part-type="genus" reg="Physcoa">P.</tp:taxon-name-part> <tp:taxon-name-part taxon-name-part-type="species" reg="trimaculata">trimaculata</tp:taxon-name-part></tp:taxon-name></italic> (Zhu, Zhang &amp; Xu, 1991), comb. nov.; <bold>B, F, J.</bold> Female of <italic><tp:taxon-name><tp:taxon-name-part taxon-name-part-type="genus" reg="Physcoa">P.</tp:taxon-name-part> <tp:taxon-name-part taxon-name-part-type="species" reg="trimaculata">trimaculata</tp:taxon-name-part></tp:taxon-name></italic> (Zhu, Zhang &amp; Xu, 1991), comb. nov.; <bold>C, G, K.</bold> Female of <italic><tp:taxon-name><tp:taxon-name-part taxon-name-part-type="genus" reg="Physcoa">P.</tp:taxon-name-part> <tp:taxon-name-part taxon-name-part-type="species" reg="trispinula">trispinula</tp:taxon-name-part></tp:taxon-name></italic> (Zhu, 1998), comb. nov.; <bold>D, H, L.</bold> Male of <italic><tp:taxon-name><tp:taxon-name-part taxon-name-part-type="genus" reg="Physcoa">P.</tp:taxon-name-part> <tp:taxon-name-part taxon-name-part-type="species" reg="wenxianensis">wenxianensis</tp:taxon-name-part></tp:taxon-name></italic> (Zhu, 1998), comb. nov.; <bold>A–D.</bold> Dorsal view; <bold>E–H.</bold> Ventral view; <bold>I–L.</bold> Lateral view. Scale bars: 0.5 mm (<bold>A, C–E, G–I, K, L</bold>); 1 mm (<bold>B, F, J</bold>).</p></caption><graphic xmlns:xlink="http://www.w3.org/1999/xlink" xlink:href="zookeys-1266-193_article-172838__-g014.jpg" position="float" orientation="portrait" xlink:type="simple" id="oo_1508735.jpg"><uri content-type="original_file" xlink:type="simple">https://binary.pensoft.net/fig/1508735</uri></graphic></fig></tp:treatment-sec><ref-list><ref id="B26"><mixed-citation xmlns:xlink="http://www.w3.org/1999/xlink" xlink:type="simple"><person-group><name name-style="western"><surname>Zhu</surname><given-names>MS</given-names></name></person-group> (<year>1998</year>) <source>Fauna Sinica: <tp:taxon-name><tp:taxon-name-part taxon-name-part-type="class">Arachnida</tp:taxon-name-part></tp:taxon-name>: <tp:taxon-name><tp:taxon-name-part taxon-name-part-type="order">Araneae</tp:taxon-name-part></tp:taxon-name>: <tp:taxon-name><tp:taxon-name-part taxon-name-part-type="family">Theridiidae</tp:taxon-name-part></tp:taxon-name>.</source><publisher-name>Science Press</publisher-name>, <publisher-loc>Beijing</publisher-loc>, <size units="page">436 pp</size>.</mixed-citation></ref><ref id="B6"><mixed-citation xmlns:xlink="http://www.w3.org/1999/xlink" xlink:type="simple"><person-group><name name-style="western"><surname>Chotwong</surname><given-names>W</given-names></name><name name-style="western"><surname>Tanikawa</surname><given-names>A</given-names></name></person-group> (<year>2013</year>) <article-title>Four spider species of the families <tp:taxon-name><tp:taxon-name-part taxon-name-part-type="family">Theridiidae</tp:taxon-name-part></tp:taxon-name>, <tp:taxon-name><tp:taxon-name-part taxon-name-part-type="family">Araneidae</tp:taxon-name-part></tp:taxon-name>, and <tp:taxon-name><tp:taxon-name-part taxon-name-part-type="family">Salticidae</tp:taxon-name-part></tp:taxon-name> (<tp:taxon-name><tp:taxon-name-part taxon-name-part-type="class">Arachnida</tp:taxon-name-part></tp:taxon-name>; <tp:taxon-name><tp:taxon-name-part taxon-name-part-type="order">Araneae</tp:taxon-name-part></tp:taxon-name>) new to Thailand.</article-title><source>Acta Arachnologica</source><volume>62</volume>(<issue>1</issue>): <fpage>1</fpage>–<lpage>5</lpage>. <ext-link xlink:href="10.2476/asjaa.62.1" ext-link-type="doi" xlink:type="simple">https://doi.org/10.2476/asjaa.62.1</ext-link></mixed-citation></ref><ref id="B20"><mixed-citation xmlns:xlink="http://www.w3.org/1999/xlink" xlink:type="simple"><person-group><name name-style="western"><surname>Tikader</surname><given-names>BK</given-names></name></person-group> (<year>1970</year>) <article-title>Spider fauna of Sikkim.</article-title><source>Records of the Zoological Survey of India</source><volume>64</volume>: <fpage>1</fpage>–<lpage>83</lpage>. <ext-link xlink:href="10.26515/rzsi/v64/i1-4/1966/161523" ext-link-type="doi" xlink:type="simple">https://doi.org/10.26515/rzsi/v64/i1-4/1966/161523</ext-link></mixed-citation></ref><ref id="B17"><mixed-citation xmlns:xlink="http://www.w3.org/1999/xlink" xlink:type="simple"><person-group><name name-style="western"><surname>Sen</surname><given-names>S</given-names></name><name name-style="western"><surname>Dhali</surname><given-names>DC</given-names></name><name name-style="western"><surname>Saha</surname><given-names>S</given-names></name><name name-style="western"><surname>Raychaudhuri</surname><given-names>D</given-names></name></person-group> (<year>2015</year>) <article-title>Spiders (<tp:taxon-name><tp:taxon-name-part taxon-name-part-type="order">Araneae</tp:taxon-name-part></tp:taxon-name>: <tp:taxon-name><tp:taxon-name-part taxon-name-part-type="class">Arachnida</tp:taxon-name-part></tp:taxon-name>) of reserve forests of Dooars: Gorumara National Park, Chapramari Wildlife Sanctuary and Mahananda Wildlife Sanctuary.</article-title><source>World Scientific News</source><volume>20</volume>: <fpage>1</fpage>–<lpage>339</lpage>.</mixed-citation></ref></ref-list></tp:taxon-treatment>
