# Supplementary material for: ﻿A revision of Chrysso O. Pickard-Cambridge, 1882 sensu lato (Araneae, Theridiidae)
Source: Zookeys. 2026 Jan 9;1266:193–218. doi: 10.3897/zookeys.1266.172838 (PMC12811754; doi:10.3897/zookeys.1266.172838)
Supplement: XML Treatment for Physcoa trispinula [file zookeys.1266.172838-treatment13.xml]

<!DOCTYPE tp:taxon-treatment
  PUBLIC "-//TaxonX//DTD Taxonomic Treatment Publishing DTD v0 20100105//EN" "tax-treatment-NSO.dtd">
<tp:taxon-treatment xmlns:tp="http://www.plazi.org/taxpub"><tp:treatment-meta><kwd-group><label>Taxon classification</label><kwd>
                <named-content content-type="kingdom">Animalia</named-content>
              </kwd><kwd>
                <named-content content-type="order">Araneae</named-content>
              </kwd><kwd>
                <named-content content-type="family">Theridiidae</named-content>
              </kwd></kwd-group><mixed-citation publication-type="journal"><person-group><name><surname>Hu</surname><given-names>Changhao</given-names></name><name><surname>Zhong</surname><given-names>Rui</given-names></name><name><surname>Liu</surname><given-names>Jie</given-names></name><name><surname>Li</surname><given-names>Zichang</given-names></name></person-group><article-title>﻿A revision of <italic><tp:taxon-name><tp:taxon-name-part taxon-name-part-type="genus" reg="Chrysso">Chrysso</tp:taxon-name-part></tp:taxon-name></italic> O. Pickard-Cambridge, 1882 <italic>sensu lato</italic> (<tp:taxon-name><tp:taxon-name-part taxon-name-part-type="order">Araneae</tp:taxon-name-part></tp:taxon-name>, <tp:taxon-name><tp:taxon-name-part taxon-name-part-type="family">Theridiidae</tp:taxon-name-part></tp:taxon-name>)</article-title><source>Zookeys</source><day>09</day><month>01</month><year>2026</year><volume>1266</volume><fpage>193</fpage><lpage>218</lpage><pub-id pub-id-type="doi">10.3897/zookeys.1266.172838</pub-id></mixed-citation></tp:treatment-meta><tp:nomenclature><label>﻿</label><tp:taxon-name><object-id xmlns:xlink="http://www.w3.org/1999/xlink" content-type="arpha" xlink:type="simple">DFAA836C-A5A6-5CF8-A344-65D0867ADA03</object-id>
              <tp:taxon-name-part taxon-name-part-type="genus" reg="Physcoa">Physcoa</tp:taxon-name-part>
              <tp:taxon-name-part taxon-name-part-type="species" reg="trispinula">trispinula</tp:taxon-name-part>
            </tp:taxon-name><tp:taxon-authority>(Zhu, 1998)</tp:taxon-authority><tp:taxon-status xmlns:xlink="http://www.w3.org/1999/xlink" xlink:type="simple">comb. nov.</tp:taxon-status><xref ref-type="fig" rid="F10">Figs 10E, F</xref><xref ref-type="fig" rid="F14">, 14C, G, K</xref><tp:nomenclature-citation-list><tp:nomenclature-citation><tp:taxon-name>
                  <tp:taxon-name-part taxon-name-part-type="genus" reg="Chrysso">Chrysso</tp:taxon-name-part> <tp:taxon-name-part taxon-name-part-type="species" reg="trispinula">trispinula</tp:taxon-name-part></tp:taxon-name><comment>: <xref ref-type="bibr" rid="B26">Zhu 1998</xref>: 50, fig. 24A–D (female); Song et al. 1999: 107, fig. 51A, B (female); Yin et al. 2012: 304, fig. 114a–c (female); Jin 2018: 19, fig. 4–9A–D, pl. 4 (female).</comment></tp:nomenclature-citation></tp:nomenclature-citation-list></tp:nomenclature><tp:treatment-sec sec-type="material" id="SECID0EVUAI"><title>Material examined.</title><p>1 female (HB-IV-180108): China – Hubei Province • Enshi Tujia and Miao Autonomous Prefecture, Xuan’en County, Changtanhe Dong Autonomous Town; <named-content xmlns:xlink="http://www.w3.org/1999/xlink" content-type="dwc:verbatimCoordinates" xlink:type="simple"><named-content content-type="geo-json" specific-use="{&#34;type&#34;:&#34;Point&#34;,&#34;coordinates&#34;:[109.651700,30.032200]}" id="NCID0E5UAI" xlink:type="simple">30.0322°N, 109.6517°E</named-content></named-content>; elev. 725 m; 11 August 2018; J. Chen et al. leg.</p></tp:treatment-sec><tp:treatment-sec sec-type="diagnosis" id="SECID0EDVAI"><title>Diagnosis.</title><p>The female of <italic><tp:taxon-name><tp:taxon-name-part taxon-name-part-type="genus" reg="Physcoa">Physcoa</tp:taxon-name-part> <tp:taxon-name-part taxon-name-part-type="species" reg="trispinula">trispinula</tp:taxon-name-part></tp:taxon-name></italic> (Zhu, 1998), comb. nov. can be distinguished from all congeners by the posterior margin of epigyne with a labiate sclerotized part.</p></tp:treatment-sec><tp:treatment-sec sec-type="description" id="SECID0EUVAI"><title>Description.</title><p>See <xref ref-type="bibr" rid="B26">Zhu (1998)</xref>.</p></tp:treatment-sec><tp:treatment-sec sec-type="remarks" id="SECID0E5VAI"><title>Remarks.</title><p>This species is transferred to <italic><tp:taxon-name><tp:taxon-name-part taxon-name-part-type="genus" reg="Physcoa">Physcoa</tp:taxon-name-part></tp:taxon-name></italic> based on its similarity to the type species: i.e. epigyne with a wide and short atrium, copulatory ducts spherical and narrower than spermathecae.</p></tp:treatment-sec><tp:treatment-sec sec-type="distribution" id="SECID0ELWAI"><title>Distribution.</title><p>China (Hubei, new provincial record; Hainan; Hunan; Zhejiang).</p></tp:treatment-sec><tp:treatment-sec><!--Section generated to contain objects referenced in tp:taxon-treatment.--><fig id="F10" position="float" orientation="portrait"><object-id xmlns:xlink="http://www.w3.org/1999/xlink" content-type="doi" xlink:type="simple">10.3897/zookeys.1266.172838.figure10</object-id><object-id xmlns:xlink="http://www.w3.org/1999/xlink" content-type="arpha" xlink:type="simple">7DE7E6E8-B8E9-57C5-85F0-64E3C72046E7</object-id><label>Figure 10.</label><caption><p>Female genitalia of <italic><tp:taxon-name><tp:taxon-name-part taxon-name-part-type="genus" reg="Physcoa">Physcoa</tp:taxon-name-part></tp:taxon-name></italic> spp. <bold>A, B.</bold><italic><tp:taxon-name><tp:taxon-name-part taxon-name-part-type="genus" reg="Physcoa">P.</tp:taxon-name-part> <tp:taxon-name-part taxon-name-part-type="species" reg="scintillans">scintillans</tp:taxon-name-part></tp:taxon-name></italic> Thorell, 1895, comb. rev.; <bold>C, D.</bold><italic><tp:taxon-name><tp:taxon-name-part taxon-name-part-type="genus" reg="Physcoa">P.</tp:taxon-name-part> <tp:taxon-name-part taxon-name-part-type="species" reg="trimaculata">trimaculata</tp:taxon-name-part></tp:taxon-name></italic> (Zhu, Zhang &amp; Xu, 1991), comb. nov.; <bold>E, F.</bold><italic><tp:taxon-name><tp:taxon-name-part taxon-name-part-type="genus" reg="Physcoa">P.</tp:taxon-name-part> <tp:taxon-name-part taxon-name-part-type="species" reg="trispinula">trispinula</tp:taxon-name-part></tp:taxon-name></italic> (Zhu, 1998), comb. nov.; <bold>A, C, E.</bold> Epigyne, ventral view; <bold>B, D, F.</bold> Vulva, dorsal view. Abbreviations: A = atrium; <abbrev xmlns:xlink="http://www.w3.org/1999/xlink" xlink:title="copulatory duct" id="ABBRID0EEPBG" xlink:type="simple">CD</abbrev> = copulatory duct; <abbrev xmlns:xlink="http://www.w3.org/1999/xlink" xlink:title="fertilization duct" id="ABBRID0EIPBG" xlink:type="simple">FD</abbrev> = fertilization duct; S = spermatheca. Scale bars: 0.1 mm.</p></caption><graphic xmlns:xlink="http://www.w3.org/1999/xlink" xlink:href="zookeys-1266-193_article-172838__-g010.jpg" position="float" orientation="portrait" xlink:type="simple" id="oo_1508731.jpg"><uri content-type="original_file" xlink:type="simple">https://binary.pensoft.net/fig/1508731</uri></graphic></fig><fig id="F14" position="float" orientation="portrait"><object-id xmlns:xlink="http://www.w3.org/1999/xlink" content-type="doi" xlink:type="simple">10.3897/zookeys.1266.172838.figure14</object-id><object-id xmlns:xlink="http://www.w3.org/1999/xlink" content-type="arpha" xlink:type="simple">11513A4C-2B70-55F1-AA91-2F33D1DF03C3</object-id><label>Figure 14.</label><caption><p>Habitus of <italic><tp:taxon-name><tp:taxon-name-part taxon-name-part-type="genus" reg="Physcoa">Physcoa</tp:taxon-name-part></tp:taxon-name></italic> spp. <bold>A, E, I.</bold> Male of <italic><tp:taxon-name><tp:taxon-name-part taxon-name-part-type="genus" reg="Physcoa">P.</tp:taxon-name-part> <tp:taxon-name-part taxon-name-part-type="species" reg="trimaculata">trimaculata</tp:taxon-name-part></tp:taxon-name></italic> (Zhu, Zhang &amp; Xu, 1991), comb. nov.; <bold>B, F, J.</bold> Female of <italic><tp:taxon-name><tp:taxon-name-part taxon-name-part-type="genus" reg="Physcoa">P.</tp:taxon-name-part> <tp:taxon-name-part taxon-name-part-type="species" reg="trimaculata">trimaculata</tp:taxon-name-part></tp:taxon-name></italic> (Zhu, Zhang &amp; Xu, 1991), comb. nov.; <bold>C, G, K.</bold> Female of <italic><tp:taxon-name><tp:taxon-name-part taxon-name-part-type="genus" reg="Physcoa">P.</tp:taxon-name-part> <tp:taxon-name-part taxon-name-part-type="species" reg="trispinula">trispinula</tp:taxon-name-part></tp:taxon-name></italic> (Zhu, 1998), comb. nov.; <bold>D, H, L.</bold> Male of <italic><tp:taxon-name><tp:taxon-name-part taxon-name-part-type="genus" reg="Physcoa">P.</tp:taxon-name-part> <tp:taxon-name-part taxon-name-part-type="species" reg="wenxianensis">wenxianensis</tp:taxon-name-part></tp:taxon-name></italic> (Zhu, 1998), comb. nov.; <bold>A–D.</bold> Dorsal view; <bold>E–H.</bold> Ventral view; <bold>I–L.</bold> Lateral view. Scale bars: 0.5 mm (<bold>A, C–E, G–I, K, L</bold>); 1 mm (<bold>B, F, J</bold>).</p></caption><graphic xmlns:xlink="http://www.w3.org/1999/xlink" xlink:href="zookeys-1266-193_article-172838__-g014.jpg" position="float" orientation="portrait" xlink:type="simple" id="oo_1508735.jpg"><uri content-type="original_file" xlink:type="simple">https://binary.pensoft.net/fig/1508735</uri></graphic></fig></tp:treatment-sec><ref-list><ref id="B26"><mixed-citation xmlns:xlink="http://www.w3.org/1999/xlink" xlink:type="simple"><person-group><name name-style="western"><surname>Zhu</surname><given-names>MS</given-names></name></person-group> (<year>1998</year>) <source>Fauna Sinica: <tp:taxon-name><tp:taxon-name-part taxon-name-part-type="class">Arachnida</tp:taxon-name-part></tp:taxon-name>: <tp:taxon-name><tp:taxon-name-part taxon-name-part-type="order">Araneae</tp:taxon-name-part></tp:taxon-name>: <tp:taxon-name><tp:taxon-name-part taxon-name-part-type="family">Theridiidae</tp:taxon-name-part></tp:taxon-name>.</source><publisher-name>Science Press</publisher-name>, <publisher-loc>Beijing</publisher-loc>, <size units="page">436 pp</size>.</mixed-citation></ref></ref-list></tp:taxon-treatment>
